# Supplementary material for: Comparative Epigenomics Reveals that RNA Polymerase II Pausing and Chromatin Domain Organization Control Nematode piRNA Biogenesis
Source: Dev Cell. 2019 Mar 25;48(6):793–810.e6. doi: 10.1016/j.devcel.2018.12.026 (PMC6436959; doi:10.1016/j.devcel.2018.12.026)
Supplement: Table S1. Data Sources, Related to Figure 1 — Contains the genome builds used for all analyses and the sources of high-throughput sequencing data analyzed in this study, either previously published or deposited as part of the current work. [file mmc2.xlsx]

## Sheet: Table S1. Data sources
Genome assemblies, annotations and protein predictions used in this study
Species	Genome data	Proteome data	Genome annotations	Source				Reference
Caenorhabditis elegans	WS252	WS252	WS252	WormBase
Caenorhabditis briggsae	WS255	WS255	WS255	WormBase
Caenorhabditis sp 26	CGP v2 release	CGP v2 release	CGP v2 release	Caenorhabditis genomes project
Caenorhabditis remanei	WS255	WS255	WS255	WormBase
Caenorhabditis brenneri	WS255	WS255	WS255	WormBase
Caenorhabditis doughertyi	CGP v2 release	CGP v2 release	CGP v2 release	Caenorhabditis genomes project
Caenorhabditis sp 32	CGP v2 release	CGP v2 release	CGP v2 release	Caenorhabditis genomes project
Caenorhabditis castelli	CGP v2 release	CGP v2 release	CGP v2 release	Caenorhabditis genomes project
Caenorhabditis virilis	CGP v2 release	CGP v2 release	CGP v2 release	Caenorhabditis genomes project
Caenorhabditis sp 31	CGP v2 release	CGP v2 release	CGP v2 release	Caenorhabditis genomes project
Caenorhabditis plicata	CGP v2 release	CGP v2 release	CGP v2 release	Caenorhabditis genomes project
Diploscapter pachys	Fradin et. al. 2017	Fradin et. al. 2017	Fradin et. al. 2017	Fradin et. al. 2017
Heterorhabditis bacteriophora	http://download.caenorhabditis.org/v1/sequence/Heterorhabditis_bacteriophora_M31e_PRJNA13977.scaffolds.fa.gz	http://download.caenorhabditis.org/v1/sequence/Heterorhabditis_bacteriophora_M31e_PRJNA13977.proteins.fa.gz	http://download.caenorhabditis.org/v1/gff/Heterorhabditis_bacteriophora_M31e_PRJNA13977.gff3.gz	Paul Sternberg lab
Haemonchus contortus	James Cotton lab (unpublished)	James Cotton lab (unpublished)	James Cotton lab (unpublished)	James Cotton lab (unpublished)
Oscheius tipulae	http://download.caenorhabditis.org/v1/sequence/Oscheius_tipulae_CEW1_nOt2.scaffolds.fa.gz	http://download.caenorhabditis.org/v1/sequence/Oscheius_tipulae_CEW1_nOt2.proteins.fa.gz	http://download.caenorhabditis.org/v1/gff/Oscheius_tipulae_CEW1_nOt2.gff3.gz	Marie-Anne Félix and Mark Blaxter lab (unpublished)
Pristionchus pacificus	http://pristionchus.org/download/El_Paco_genome.tgz	http://pristionchus.org/download/El_Paco_annotations_v1.tgz	http://pristionchus.org/download/El_Paco_annotations_v1.tgz	Ralph Sommer lab (www.pristionchus.org, Rodelsperger et al, 2017)
Poikilolaimus oxycercus	Accessible in WormBase Parasite	Accessible in WormBase Parasite	Accessible in WormBase Parasite	Peter Sarkies lab (This study)
Plectus sambesii	Accessible in WormBase Parasite	Accessible in WormBase Parasite	Accessible in WormBase Parasite	Peter Sarkies lab (Rosic et al, 2018)
Plectus murrayi	http://download.ngenomes.org/v1/sequence/Plectus_murrayi_nPm.2.0_-_scaffolds.fa.gz			Mark Blaxter lab (unpublished)
Small RNA libriaries for piRNA annotation
Species	Accession numbers	Source	Reference
Caenorhabditis elegans	GSM1017668	Ruvkun lab	Shi et. al., 2013
Caenorhabditis briggsae	GSM1017671	Ruvkun lab	Shi et. al., 2013
Caenorhabditis sp 26		This study	-
Caenorhabditis remanei	GSM1017674	Ruvkun lab	Shi et. al., 2013
Caenorhabditis brenneri	GSM1017677	Ruvkun lab	Shi et. al., 2013
Caenorhabditis doughertyi		This study	-
Caenorhabditis sp 32		This study	-
Caenorhabditis castelli		This study	-
Caenorhabditis virilis		This study	-
Caenorhabditis sp 31		This study	-
Caenorhabditis plicata		This study	-
Diploscapter pachys		This study	-
Heterorhabditis bacteriophora		This study	-
Haemonchus contortus	GSM850779	Devaney and Britton labs	Winter et al., 2012
Oscheius tipulae		This study	-
Pristionchus pacificus	GSM1560313, GSM1560314	Eric Miska lab	Sarkies et. al., 2015
Poikilolaimus oxycercus		This study	-
Plectus sambesii		This study	-
Analysis of 5' extensions in several species
Caenorhabditis elegans Rpph		This study	-
Oscheius tipulae Rpph		This study	-
Pristionchus pacificus Rpph		This study	-
Poikilolaimus oxycercus Rpph		This study	-
Plectus sambesii Rpph		This study	-
RFAM families for snRNA annotation
RNA family	Rfam ID	Polymerase dependence
U1	RF00003	Pol II
U2	RF00004	Pol II
U3	RF00012	Pol II
U4	RF00015	Pol II
U4atac	RF00618	Pol II
U5	RF00020	Pol II
U7	RF00066	Pol II
U11	RF00548	Pol II
U12	RF00007	Pol II
U6	RF00026	Pol III
U6atac	RF00619	Pol III
7SK	RF00100	Pol III
MRP RNA	RF00030	Pol III
Nematode genomes for snRNA annotation
Species	BioProject	WormBase / WB ParaSite release
Anisakis simplex	PRJEB496	WormBase ParaSite 6
Ascaris lumbricoides	PRJEB4950	WormBase ParaSite 6
Ascaris suum	PRJNA62057	WormBase ParaSite 6
Brugia malayi	PRJNA10729	WormBase WS253
Brugia pahangi	PRJEB497	WormBase ParaSite 6
Dictyocaulus viviparus	PRJEB5116	WormBase ParaSite 6
Dirofilaria immitis	PRJEB1797	WormBase ParaSite 6
Elaephora elaphi	PRJEB502	WormBase ParaSite 6
Enterobius vermicularis	PRJEB503	WormBase ParaSite 6
Globodera pallida	PRJEB123	WormBase ParaSite 6
Heligmosomoides polygyrus	PRJEB1203	WormBase ParaSite 6
Litomosoides sigmodontis	PRJEB3075	WormBase ParaSite 6
Loa loa	PRJNA246086	WormBase ParaSite 6
Meloidogyne incognita	PRJEA28837	WormBase ParaSite 6
Necator americanus	PRJNA73135	WormBase ParaSite 6
Nippostrongylus brasiliensis	PRJEB511	WormBase ParaSite 6
Onchocerca volvulus	PRJEB513	WormBase ParaSite 6
Panagrellus redivivus	PRJNA186477	WormBase WS253
Romanomermis culicivorax	PRJEB1358	WormBase ParaSite 6
Strongyloides ratti	PRJEB125	WormBase ParaSite 6
Trichinella nativa	PRJNA179527	WormBase ParaSite 6
Trichinella spiralis	PRJNA12603	WormBase ParaSite 6
Trichuris muris	PRJEB126	WormBase ParaSite 6
Trichuris suis	PRJNA179528	WormBase ParaSite 6
Analysis of SNPC-4 motif piRNAs
C. elegans N2 short capped RNA	GSE49220	Weick et. al., 2014
C. elegans PRG-1 short capped RNA	GSE49220	Weick et. al., 2014
C. elegans PRDE-1 short capped RNA (2 libraries)	GSE49220	Weick et. al., 2014
C. elegans N2 direct	GSE49220	Weick et. al., 2014
C. elegans PRG-1 direct	GSE49220	Weick et. al., 2014
C. elegans PRDE-1 direct (2 libraries)	GSE49220	Weick et. al., 2014
Chromatin modification datasets
C. elegans Chromatin modification data (H3K36me3 and H3K27me3 from EE, L3 and YA)		Ahringer lab (Janes et. al., 2018)
P. pacificus Chromatin modification data (H3K36me3 and H3K27me3 from adults)		Sommer lab (Werner et. al., 2018)
Analysis of piRNAs and precursors in mes-2 mutants
mes-2 het 72h EE		This study
mes-2 hom 72h EE		This study
mes-2 het 96h EE		This study
mes-2 hom 96h EE		This study
mes-2 het 60h worms		This study
mes-2 hom 60h worms		This study
mes-2 het 72h worms		This study
mes-2 hom 72h worms		This study
mes-2 het 96h worms		This study
mes-2 hom 96h worms		This study
mes-2 het 120h worms		This study
mes-2 hom 120h worms		This study
Analysis of the expression of synthetic piRNA loci
C. elegans Reg1 good terminator 1 Rpph		This study
C. elegans Reg1 good terminator 2 Rpph		This study
C. elegans Act1 (htp-1 intron) good terminator 1 Rpph		This study
C. elegans Act1 (htp-1 intron) good terminator 2 Rpph		This study
C. elegans Reg1 bad terminator 1 Rpph		This study
C. elegans Reg1 bad terminator 2 Rpph		This study
C. elegans Reg2 good terminator 1 Rpph		This study
C. elegans Reg2 good terminator 2 Rpph		This study
C. elegans Act2 (intergenic) good terminator 1 Rpph		This study
C. elegans Act2 (intergenic) good terminator 2 Rpph		This study
Analysis of piRNA precursor length and abundance with Tm strength
Caenorhabditis elegans
C. elegans N2 short capped RNA		Miska lab	Weick et. al., 2014
C. elegans PRG-1 short capped RNA		Miska lab	Weick et. al., 2014
C. elegans PRDE-1 short capped RNA		Miska lab	Weick et. al., 2014
C. elegans N2 direct	GSM1017668	Ruvkun lab	Shi et. al., 2013
P. pacificus direct	GSM1560313	Miska/Sarkies lab	Sarkies et. al.,2015
Analysis of piRNA precursor length and abundance in TFIIS mutants
C. elegans N2-1 direct		This study
C. elegans TFIIS-1 direct		This study
C. elegans N2-2 direct		This study
C. elegans TFIIS-2 direct		This study
C. elegans N2-1 direct CIP-Rpph		This study
C. elegans TFIIS-1 CIP-Rpph		This study
C. elegans N2-2 CIP-Rpph		This study
C. elegans TFIIS-2 CIP-Rpph		This study
C. elegans N2-3 CIP-Rpph		This study
C. elegans TFIIS-3 CIP-Rpph		This study
C. elegans parn-1 (tm869) CIP-Rpph		This study
C. elegans TFIIS parn-1 (tm869) CIP-Rpph		This study
