# Supplementary material for: Comparative Epigenomics Reveals that RNA Polymerase II Pausing and Chromatin Domain Organization Control Nematode piRNA Biogenesis
Source: Dev Cell. 2019 Mar 25;48(6):793–810.e6. doi: 10.1016/j.devcel.2018.12.026 (PMC6436959; doi:10.1016/j.devcel.2018.12.026)
Supplement: Table S2. Nematode Strains, Related to Figure 1 — Contains strains obtained for this study from available sources. [file mmc3.xlsx]

## Sheet: Table S2. Strains
Species/Description	Strain name	Genotype	Method	Source
Caenorhabditis sp 31	JU2585	Wild isolate
Caenorhabditis sp 32	JU2788	Wild isolate
Caenorhabditis virilis	JU1968	Wild isolate
Caenorhabditis doughertyi	JU1771	Wild isolate
Caenorhabditis sp 26	JU2190	Wild isolate
Caenorhabditis plicata	SB355	Wild isolate
Caenorhabditis castelli	JU1956	Wild isolate
Heterorhabditis bacteriophora	M31e	Wild isolate
Oscheius tipulae	CEW1	Wild isolate
Plectus sambesii	ES601	Wild isolate
Plectus sambesii	ES601	Wild isolate
Plectus sambesii	ES601	Wild isolate
Pristionchus pacificus	PS312	Wild isolate
Diploscapter coronatus	JU359	Wild isolate
C. elegans strains
mes-2 deletion balanced strain	JA1805	mes-2(we28)/mnc1[dpy-10(e128) unc-52(e444) umnls32(myo-2p::GFP + NeoR, II: 11755713 (intergenic))] II.	CRISPR	This study
N2 active insertion 1 (htp-1) A	TEE141	lcsIs1 [21UR-3922m, 5391471] IV	CRISPR	This study
N2 regulated insertion 1 A	TEE144	lcsIs2 [21UR-3922m, 5583983] IV	CRISPR	This study
N2 regulated insertion 1 B	TEE145	lcsIs3 [21UR-3922m, 5583983] IV	CRISPR	This study
N2 regulated insertion 1 bad terminator 1	TEE146	lcsIs4 [21UR-3922m-BT, 5583983] IV	CRISPR	This study
N2 regulated insertion 1 bad terminator 2	TEE147	lcsIs5 [21UR-3922m-BT, 5583983] IV	CRISPR	This study
N2 active insertion 2 (ccar-1) A	TEE166	lcsIs6 [21UR-3922m, 14070892] IV	CRISPR	This study
N2 active insertion 2 (ccar-1) B	TEE167	lcsIs7 [21UR-3922m, 14070892] IV	CRISPR	This study
N2 regulated insertion 2 A	TEE164	lcsIs8 [21UR-3922m, 14055156] IV	CRISPR	This study
N2 regulated insertion 2 B	TEE165	lcsIs9 [21UR-3922m, 14055156] IV	CRISPR	This study
tfiis mutant	RB2083	T24H10.1(ok2749) II	EMS	CGC
parn-1 (tm186) mutant	parn-1 (tm186)	parn-1 tm(869) V		NBRP
parn-1 tfiis double mutant	TEE148	T24H10.1(ok2749) II, parn-1 tm(869) V	Cross	This study
