# Supplementary material for: Comparative Epigenomics Reveals that RNA Polymerase II Pausing and Chromatin Domain Organization Control Nematode piRNA Biogenesis
Source: Dev Cell. 2019 Mar 25;48(6):793–810.e6. doi: 10.1016/j.devcel.2018.12.026 (PMC6436959; doi:10.1016/j.devcel.2018.12.026)
Supplement: Table S3. Oligonucleotides, Related to Figures 4 and 6 [file mmc4.xlsx]

## Sheet: Table S3. Oligonucleotides
CRISPR oligos
ID	Description	Sequence
1	Repair oligo 21UR-3922m active chromatin site 1 (htp-1) (IV:5391471)	CGGATTCCATTGATGATAAGGTTTTTTTCATGGTTAAAAAATTTTGTAATGTTTCACATTTACCATAAAATTGTCCTAATTTAAAACTGAATTGATCGGATCGGGTCATACGCGATTTAAAACATTAAATGTGTATTTATGGCCATTGTAATTTTTTTCATCTTTAGAAAT
2	gRNA active chromatin site 1 (htp-1) (IV:5391471)	AGGTTTTTTTCATGGTTTTA
3	Active chromatin site 1 (htp-1) PCR primer F (IV:5391471)	TGATCGGATCGGGTCATACG
4	Active chromatin site 1 (htp-1) PCR primer R (IV:5391471)	TCCAATCGAAAATTAGCCGTGA
5	Repair oligo 21UR-3922m regulated chromatin site 1 (IV:5583983)	AACATAAACAGTCTTTGAATTCACTATTTTTGCGTAAAAAATTTTGTAATGTTTCACATTTACCATAAAATTGTCCTAATTTAAAACTGAATTGATCGGATCGGGTCATACGCGATTTAAAACATTAAATGTGTATTATTGGAATTGAAGTTAAAAAATTTTGAAAAACGA
6	Repair oligo 21UR-3922m “bad terminator” regulated chromatin site 1 (IV:5583983)	AACATAAACAGTCTTTGAATTCACTATTTTTGCGTAAAAAATTTTGTAATGTTTCACATTTACCATAAAATTGTCCTAATTTAAAACTGAATTGATCGGATCGGGTCATACGCGATCGACACCAGCGGGACTGTGTATTATTGGAATTGAAGTTAAAAAATTTTGAAAAACGA
7	gRNA regulated chromatin site 1 (IV:5583983)	ATTCACTATTTTTGCGTTAT
8	Regulated chromatin site 1 PCR primer F (IV:5583983)	CAATTTCTATGGAGGCATTTGTCC
9	Regulated chromatin site 1PCR primer R (IV:5583983)	CCACAATTCAAATTAGGAACCCG
10	Repair oligo 21UR-3922m active chromatin site 2 (ccar-1) (IV:14070892)	AACGCGAGATCGTAAAATCGGATTGTCCTGCCAGGAAAAAATTTTGTAATGTTTCACATTTACCATAAAATTGTCCTAATTTAAAACTGAATTGATCGGATCGGGTCATACGCGATTTAAAACATTAAATGTGTATCGGTGGAAGGTGAACCGGTTTTTTCCTGATTTTTC
11	gRNA active chromatin site 2 (ccar-1) (IV:14070892)	CGGATTGTCCTGCCAGGCGG
12	Active chromatin site 2 (ccar-1) PCR primer F (IV:14070892)	ACGGTTTCGCAACACAAACC
13	Active chromatin site 2 (ccar-1) PCR primer R (IV:14070892)	CCAATGCGCCTTTGATCTCG
14	Repair oligo 21UR-3922m regulated chromatin site 2 (IV:14055156)	CGATCAAAAAATTTATTTTTTGTGAATGGCCACCAAAAAAATTTTGTAATGTTTCACATTTACCATAAAATTGTCCTAATTTAAAACTGAATTGATCGGATCGGGTCATACGCGATTTAAAACATTAAATGTGTATACTTTTCAGGCAAAATTACAAAAAAACATAAAATT
15	gRNA regulated chromatin site 2 (IV:14055156)	AATTTTGCCTGAAAAGTTGG
16	Regulated chromatin site 2 PCR primer F (IV:14055156)	TCGATAAGTCACGCCACAGT
17	Regulated chromatin site 2 PCR primer R (IV:14055156)	AGAACACCTCGAGAACAGGA
18	mes-2_left crRNA	CCTGAGGGAGTTGATGTGCT
19	mes-2 right crRNA	AAAGATTATTCAGAAGTCAT
20	mes-2 repair template	CGCAATATTCTTTCAGAATGAGCAACTCAGAGCCCCTGAATAATCTTTTTTCTTGACTTTTTTTCTTAAATTTTTC
Strains	sg-repair oligo combination	Genotyping oligos
TEE141	2 + 1	3-4
TEE144	7 + 5	8-9
TEE145	7 + 5	8-9
TEE146	7 + 6	8-9
TEE147	7 + 6	8-9
TEE164	11 + 10	12-13
TEE165	11 + 10	12-13
TEE166	15 + 14	16-17
TEE167	15 + 14	16-17
Other genotyping oligos
TFIIS_F	CGGATTATTGACGCGTTTCT
TFIIS_R	TGGCAAAACTACCACGTGAA
parn1_F	CTGGCCGATTCCCTACTATC
parn1_R	CGGTCTACACGTATCCGTTT
