# Supplementary material for: Comparative Epigenomics Reveals that RNA Polymerase II Pausing and Chromatin Domain Organization Control Nematode piRNA Biogenesis
Source: Dev Cell. 2019 Mar 25;48(6):793–810.e6. doi: 10.1016/j.devcel.2018.12.026 (PMC6436959; doi:10.1016/j.devcel.2018.12.026)
Supplement: Table S4. piRNA Information, Related to Figures 4 and 6 — (A) piRNA organization across nematode genomes, relates to Figure 4. (B) piRNAs and chromatin domains in C. elegans and P. pacificus, relates to Figure 4. (C) Mature piRNA abundance and melting temperature profile scores at piRNA loci, relates to Figure 6. [file mmc5.xlsx]

## Sheet: Table S4a. piRNAs and chromatin
C. elegans
EE chromatin domains	real		random median		enrichment	depletion	significance		probability of motif being expressed
21U+motif	10016
in clusters	9634	1	9556.5	1	1	1			0.707446
active	4	0.000415196	1135	0.118767	0.00349588	286.051	Y		0.0127389
border	492	0.0510691	889	0.0930257	0.548979	1.82156	Y		0.554054	ratio reg/act
regulated	9138	0.948516	7532.5	0.788207	1.20338	0.83099	Y		0.735986	57.7749	(58-fold more likely in regulated domains)
outside	382	1.33101	285	1	1.33101	0.751309			0.0116613
active	57	0.198606	98	0.34386	0.577579	1.73136	Y		0.00444133
border	36	0.125436	40	0.140351	0.893728	1.11891	Y		0.00780065	ratio reg/act
regulated	289	1.00697	147	0.515789	1.95229	0.51222	Y		0.0188778	4.25048	(4-fold more likely in regulated domains)
scanned motifs	46376
in clusters	13618	1	13293	1
active	314	0.0230577	1582	0.11901	0.193746	5.1614	Y
border	888	0.0652078	1239	0.093207	0.699602	1.42938	Y
regulated	12416	0.911734	10472	0.787783	1.15734	0.864049	Y
outside	32758	1	32221.5	1
active	12834	0.391782	11043	0.342721	1.14315	0.874776	Y
border	4615	0.140882	4336	0.134569	1.04691	0.955189	Y
regulated	15309	0.467336	16842.5	0.52271	0.894064	1.11849	Y
motif-independent piRNAs	9111		8970.5
in clusters	1658	1	1626	1
active	221	0.133293	194	0.119311	1.11719	0.895104	N
border	77	0.0464415	152	0.0934809	0.496802	2.01288	Y
regulated	1360	0.820265	1280	0.787208	1.04199	0.959699	close
outside	7453	1	7344.5	1
active	5410	0.725882	2515.5	0.342501	2.11936		Y
border	747	0.100228	986	0.13425	0.746577		Y
regulated	1296	0.17389	3843	0.523249	0.332327		Y
L3 chromatin domains
21U+motif
in clusters	9652
active	230
border	444
regulated	8978
outside	380
active	83
border	52
regulated	245
scanned motifs
in clusters	13659
active	660
border	868
regulated	12131
outside	32681
active	12778
border	4721
regulated	15182
motif-independent piRNAs
in clusters	1653
active	254
border	79
regulated	1320
outside	7463
active	5594
border	586
regulated	1283

## Sheet: Table S4b. piRNA organisation
piRNA organisation relative to chromatin domains and protein-coding genes across species
	Total_piRNAs	intergenic_total	genic_total	unassigned	calc_prop_genic	rand_interg (median 100 simulations)	rand_genic (median 100 simulations)	Prop rand_genic	Ratio_props	Log(ratio)	P-value_emp	Ratio_of_ratios (OR)	Log(rr)	Total_orths_dep	Active_dep	Border_dep	Regulated_dep	P(Active)_dep	Total_orths_pis	Active_pis	Border_pis	Regulated_pis	P(Active)_pis	P-value_prop.test()	OR	Log2(OR)	P-value_FET	stalling_strength_IC	stalling_strength_maxdiff		GC content
Caenorhabditis elegans	7568	4907	2661	0	0.351612	3631	3532.5	0.493125	0.713028	-0.487968	0.01	0.557408	-0.843195	13256	4417	913	7926	0.333208	292	7	8	277	0.0239726	< 2.2e-16	0.0453517	-4.4627	< 2.2e-16	0.3224	4.09667	Caenorhabditis elegans	0.354
Caenorhabditis elegans 1:1 orths (ppac)	7568	4907	2661	0	0.351612	3631	3532.5	0.493125	0.713028	-0.487968	0.01	0.557408	-0.843195	2616	1677	149	790	0.641055	34	1	0	33	0.0294118	7.3e-13	0.01432	-6.12582	1.78e-15	0.3224	4.09667	Caenorhabditis elegans 1:1 orths (ppac)	0.354
Caenorhabditis briggsae	8061	4310	3750	1	0.465203	3144	4917	0.609974	0.76266	-0.390888	0.01	0.556335	-0.845974	5089	2535	340	2214	0.498133	187	22	15	150	0.0802139	< 2.2e-16	0.0128092	-6.28667	< 2.2e-16	0.2995	3.60046	Caenorhabditis briggsae	0.374
Caenorhabditis sp 26	5876	3281	2595	0	0.441627	2582.5	3293.5	0.5605	0.787916	-0.343887	0.01	0.620174	-0.689254	5045	2514	352	2179	0.498315	149	11	6	132	0.0738255	< 2.2e-16	0.0722757	-3.79035	< 2.2e-16	0.3836	4.29699	Caenorhabditis sp 26	0.383
Caenorhabditis remanei	31423	24620	6803	0	0.216497	16177	15246	0.485186	0.446215	-1.16419	0.01	0.293194	-1.77007	4745	2243	332	2170	0.472708	74	6	5	63	0.0810811	4.6e-11	0.0921833	-3.43935	1.44e-13	0.2096	2.97567	Caenorhabditis remanei	0.379
Caenorhabditis brenneri	39073	32071	7002	0	0.179203	24419	14654	0.375042	0.477822	-1.06546	0.01	0.363816	-1.45872	3090	1475	234	1381	0.477346	62	2	1	59	0.0322581	8.78e-12	0.0317581	-4.97673	2.54e-16	0.2073	3.36645	Caenorhabditis brenneri	0.386
Caenorhabditis doughertyi	24773	19124	5649	0	0.228031	13667	11104	0.448266	0.508695	-0.975129	0.01	0.363569	-1.4597	5258	2585	347	2326	0.491632	144	26	13	105	0.180556	3.21e-13	0.222838	-2.16593	3e-14	0.1975	4.0122	Caenorhabditis doughertyi	0.374
Caenorhabditis sp 32	2177	936	1241	0	0.570051	475.5	1711	0.782529	0.728472	-0.457055	0.01	0.368465	-1.4404	3699	1810	263	1626	0.489321	60	12	5	43	0.2	1.574e-05	0.25077	-1.99557	4.228e-06	0.6768	3.05211	Caenorhabditis sp 32	0.464
Caenorhabditis castelli	2921	895	2026	0	0.693598	1066.5	1854	0.634823	1.09259	0.127746	NS	1.30217	0.380917	4110	2238	259	1613	0.544526	85	61	7	17	0.717647	0.002182	2.58558	1.37049	0.0002798	1.0251	6.88987	Caenorhabditis castelli	0.339
Caenorhabditis virilis	9333	3945	5388	0	0.577306	4353.5	4978.5	0.533487	1.08214	0.113884	0.01	1.19432	0.256189	4110	2164	267	1562	0.526521	181	112	10	59	0.618785	0.05068	1.37011	0.454291	0.05698	0.3556	3.52876	Caenorhabditis virilis	0.335
Caenorhabditis sp 31	38570	30726	7844	0	0.20337	19096.5	20957.5	0.523231	0.388682	-1.36334	0.01	0.232619	-2.10396	3450	1892	216	1342	0.548406	115	35	4	76	0.304348	3.95e-07	0.326761	-1.61369	2.29e-08	0.1781	4.87941	Caenorhabditis sp 31	0.36
Diploscapter pachys	1322	143	1178	1	0.891074	578	744	0.562784	1.58333	0.662965	0.01	6.39977	2.67802	1944	1210	95	639	0.622428	39	33	0	6	0.846154	0.00708	2.90322	1.53765	0.01054	1.7613	8.34733	Diploscapter coronatus	0.382
Haemonchus contortus	801	546	255	0	0.318352	548	253	0.315855	1.00791	0.0113599	NS	1.0116	0.0166348	2203	1291	114	798	0.586019	43	14	3	26	0.325581	0.0007849	0.333014	-1.58635	0.0008471	0.0352	2.15827	Haemonchus contortus	0.431
Oscheius tipulae	1603	635	968	0	0.603868	556	1049	0.653583	0.923935	-0.114137	0.01	0.807981	-0.307607	3178	1940	179	1059	0.269231	26	7	1	18	0.610447	0.0008163	0.212401	-2.23514	0.0002356	0.8095	5.34737	Oscheius tipulae	0.445
Pristionchus pacificus	30778	2443	28309	26	0.91978	12480	15252	0.549978	1.67239	0.741915	0.01	9.48176	3.24515	5024	1974	306	2744	0.392914	737	627	26	84	0.850746	< 2.2e-16	10.37	3.37434	< 2.2e-16	2.3049	9.3524	Pristionchus pacificus	0.428
Poikilolaimus oxycercus	32578	25628	6950	0	0.213334	18492	14086	0.432378	0.493398	-1.01918	0.01	0.356013	-1.49	2595	1642	140	813	0.632755	80	31	7	42	0.3875	1.383e-05	0.36561	-1.45162	2.656e-05	0.4944	5.89028	Poikilolaimus oxycercus	0.483
Plectus sambesii	290	26	264	0	0.910345	137	153	0.527586	1.72549	0.787006	0.01	9.09201	3.1846	1698	1085	90	523	0.638987	25	20	1	4	0.8	0.14	2.40906	1.26847	0.1241	1.2855	6.21697	Plectus sambesii	0.425
Plectus murrayi	3082	1038	2044	0	0.663206	1485	989	0.399757	1.65902	0.730331	0.01	2.95674	1.56401	2809	1759	272	778	0.626201	16	15	1	0	0.9375	0.02023	Inf	Inf	0.00826	0.8367	5.23215	Plectus murrayi	0.437
Enrichment of P. pacificus piRNAs in putative protein-coding gene promoter regions
All promoters	distance range upstream of exon 1
	1kb	500bp	200bp
Observed	1238	668	389
Median random simulation	3597	1977	935
Fold depletion	2.90549	2.95958	2.4036
Active promoters
	1kb	500bp	200bp
Observed	221	105	55
Median random simulation	305	158	70.5
Fold depletion	1.38009	1.50476	1.28182
Regulated promoters
	1kb	500bp	200bp
Observed	28	14	7
Median random simulation	164	85	37
Fold depletion	5.85714	6.07143	5.28571
Intergenic non promoter
	1kb	500bp	200bp
Observed	1852	2422	2701
Median random simulation	8883	10503	11545
Fold depletion	4.79644	4.3365	4.27434
Enrichment relative to intergenic non-promoter					log2(enrichment)
	1kb	500bp	200bp		1kb	500bp	200bp
All promoters	1.65082	1.46524	1.77831		0.72318	0.551138	0.830506
Active	3.47545	2.88185	3.33459		1.7972	1.527	1.73751
Regulated	0.818904	0.714247	0.808659		-0.288234	-0.485505	-0.306396

## Sheet: Table S4c. piRNA expr. and Tm
chr	start	end	sequence	motifscore	strand	tmscore_all	tmscore_21U (+1 to +23)	tmscore_onlydownstream (+23 to +56)	tmscore_onlydownstream_short (+23 to +43)	numreads	log2(numreads)
IV	14297080	14297101	TAAAAAAAGAGCATCCGTAAC	1950	+	127.7	62	65.7	69.1	22	4.45943
IV	16837525	16837546	TAAAAAAAGTTAAAGTAGTTT	2133	+	-107.4	-76.5	-30.9	-27.8	1	0
IV	14930582	14930603	TAAAAAAATGTCTAACTTCAA	1709	+	-33.7	-62.9	29.2	37	1	0
IV	5968507	5968528	TAAAAAAATTTTGAGTTATGC	1447	+	122.9	-49.4	172.3	68.4	21	4.39232
IV	16043007	16043028	TAAAAAACAATATTAATTTTT	1230	-	-157.2	-138.2	-19	-26.1	1	0
IV	15137219	15137240	TAAAAAACATCAGGCTGGTAA	1798	-	39.5	39.1	0.4	-7.4	28	4.80735
IV	5505533	5505554	TAAAAAACGAGTTACCGATTT	1301	+	10.3	47.8	-37.5	-4.1	3	1.58496
IV	16239234	16239255	TAAAAAACTTTTTGTGAAATT	1864	+	28.2	-45.1	73.3	59.4	90	6.49185
IV	16530597	16530618	TAAAAAAGGATGAAATTTATC	1646	-	-27.3	-63.4	36.1	15.1	1	0
IV	15777727	15777748	TAAAAAAGTTAAATGCCTGAA	1763	+	48.6	-29.4	78	117.6	5	2.32193
IV	14587075	14587096	TAAAAAATCAAAAACTCTGGG	1541	+	153.5	-23.1	176.6	86.9	8	3
III	7566897	7566918	TAAAAAATCTAGGTTGTTTCC	1576	+	243.8	-9	252.8	132.6	1	0
IV	13748419	13748440	TAAAAAATTGGGGTAAATTTT	1268	-	143.3	-41.8	185.1	74.9	47	5.55459
IV	16612561	16612582	TAAAAAATTTTTCGTTTCAAA	1778	+	-153.4	-49.8	-103.6	-48.6	2	1
IV	15707820	15707841	TAAAAAATTTTTTGAGAATGG	1495	-	57.8	-62.1	119.9	118.3	17	4.08746
IV	16571631	16571652	TAAAAACTTCGACAGGAATTC	1424	-	-17.7	68.2	-85.9	-44.4	2	1
IV	5176473	5176494	TAAAAACTTTGGGGCAGCAAA	1414	-	118.7	117.1	1.6	2.6	1	0
IV	5934936	5934957	TAAAAAGCGTTCTTTACAGAG	2631	-	59.8	47	12.8	63	2	1
IV	15203877	15203898	TAAAAAGCTTTTGGATAAACT	1701	+	-31.3	-10.5	-20.8	10.3	86	6.42626
IV	17212535	17212556	TAAAAAGTGGATCCGTGCATC	1521	+	189.1	109.6	79.5	38.2	2	1
IV	16705054	16705075	TAAAAATATCCAATGTTTCGA	1832	+	-17.6	-29	11.4	-40.3	2	1
IV	15751605	15751626	TAAAAATATCTAGGAATGCGA	1360	+	13.8	-32.2	46	15.6	8	3
IV	5584088	5584109	TAAAAATCGAAATATGGGAAA	1850	+	200.2	-39.5	239.7	166.6	3	1.58496
IV	13897123	13897144	TAAAAATCGTGTTTTAATAGT	1517	-	-149.9	-56.8	-93.1	-65.7	15	3.90689
IV	16544404	16544425	TAAAAATCTTAGTAAAAGAAC	2123	+	-60.7	-80.3	19.6	19.5	1	0
IV	14811353	14811374	TAAAAATGCTTTTGTTTCAAT	1753	+	-65.3	-10.4	-54.9	22.8	84	6.39232
IV	14495695	14495716	TAAAAATGTAGAATGAGAATG	2613	+	-15.6	-57.6	42	76	4	2
IV	14587083	14587104	TAAAAATTCCCAGAGTTTTTG	1208	-	118.9	-2.6	121.5	146.1	20	4.32193
IV	16213788	16213809	TAAAAATTTGACCTACTGAAA	1187	+	23	-36.5	59.5	1.77636e-15	3	1.58496
IV	15436206	15436227	TAAAAATTTGCATTAATGAAC	1974	+	90.9	-52.6	143.5	30.9	1	0
IV	15866218	15866239	TAAAAATTTGTTTTTGAACAG	1603	-	-115.7	-48.1	-67.6	-22.2	1	0
IV	14163796	14163817	TAAAACAGAGTTTTCAATGTT	2058	+	51.9	-12.7	64.6	44.7	2	1
IV	16106290	16106311	TAAAACAGGCTCTCCAGTGTA	2399	-	72.4	99	-26.6	2.1	4	2
IV	16568854	16568875	TAAAACATTTGAATTTCCAAA	1308	-	45.9	-51.1	97	66.3	250	7.96578
IV	14053269	14053290	TAAAACCGTAGAATAGAATCA	2033	+	14.1	-12.2	26.3	139.7	56	5.80735
IV	13886175	13886196	TAAAACGAGAACTGGCATGAT	1936	+	82.7	91.2	-8.5	70.4	31	4.9542
IV	6126061	6126082	TAAAACGCTCTATTATCTTCA	1697	+	-53.6	2.1	-55.7	-90.4	8	3
IV	16660976	16660997	TAAAACGTACGGAAAAAATTA	1269	-	49.6	4.3	45.3	-1.4	3	1.58496
IV	16110695	16110716	TAAAACGTCAAAATCATTTTT	1431	-	38.7	0.1	38.6	11.3	17	4.08746
IV	6022366	6022387	TAAAACGTGCCCTTTCCATTT	1231	+	298.4	110.4	188	48.4	1	0
IV	14559246	14559267	TAAAACTTATATATACGATTT	1681	+	-112	-137.4	25.4	62.5	14	3.80735
II	11354786	11354807	TAAAACTTGGCGAGTGAACTC	1344	-	197.2	119.9	77.3	76.4	1	0
IV	15174207	15174228	TAAAACTTTGATTGGAAAAAA	1323	-	60.2	-31.7	91.9	48.9	6	2.58496
II	10417503	10417524	TAAAAGAAGACTTCACTGCCA	1124	-	-205.9	70.5	-276.4	-199.3	1	0
IV	14125769	14125790	TAAAAGCTTATTTATTGACGC	2449	+	3.2	-19	22.2	-30.4	9	3.16993
IV	16246210	16246231	TAAAAGGGAAGGAGACTTTTT	1827	+	140	39.7	100.3	41.6	11	3.45943
IV	15707007	15707028	TAAAAGGGCATTTGAACTTAA	2207	-	148.6	42.7	105.9	93.2	26	4.70044
IV	16037874	16037895	TAAAAGTATAGGACTGATTTA	1730	+	-143.3	-61.2	-82.1	-134.5	9	3.16993
IV	13599092	13599113	TAAAAGTCTGAAGGAAAAAAG	1042	+	12.6	-11.1	23.7	17.4	1	0
IV	14471902	14471923	TAAAATACGTTGGTTGAATAA	1249	-	93.7	-3	96.7	144.2	107	6.74147
IV	16696700	16696721	TAAAATACTATTTGATGTGTC	1278	-	-82.9	-64.4	-18.5	-50.4	30	4.90689
IV	17205943	17205964	TAAAATAGCTGTAGAAAAGTT	1383	+	35	-46.6	81.6	158	5	2.32193
IV	15891100	15891121	TAAAATAGGACAGTTAAATTT	1133	+	-204.4	-90.2	-114.2	-81.5	24	4.58496
IV	16365596	16365617	TAAAATAGGATTTATTTTTCA	1748	+	-65.7	-108	42.3	-34.8	2	1
IV	13746336	13746357	TAAAATATGCGTTACAATTTA	1054	-	-9.4	-18.7	9.3	3.7	16	4
IV	14896817	14896838	TAAAATATGTGTCGATAAAGC	2639	+	21.4	19.5	1.9	-37	4	2
IV	14311560	14311581	TAAAATCCATTATTGTTTCTT	1903	+	-326.7	-76.2	-250.5	-85.6	164	7.35755
IV	17158375	17158396	TAAAATGCATGCTTCCTGTGA	2216	+	25.1	86.8	-61.7	72.8	4	2
IV	15606886	15606907	TAAAATTCCTAAACTTTAAAC	1186	+	47.9	-92.4	140.3	96.5	14	3.80735
IV	15314887	15314908	TAAAATTCTTCCATTGTTCCA	1447	-	-114.9	-18.3	-96.6	7.4	38	5.24793
IV	15507199	15507220	TAAAATTGGGACATGGGATGA	1693	+	-53.3	56.3	-109.6	-69.9	11	3.45943
IV	5519432	5519453	TAAAATTGTCCCAAGAGAAAC	1199	+	63.3	20	43.3	20.3	1	0
IV	15054743	15054764	TAAAATTTCCATTTTGTGCAG	1771	+	-60.8	15.9	-76.7	-39.7	46	5.52356
IV	16575607	16575628	TAAAATTTGTCCATACGAACC	1914	-	146.5	41.9	104.6	20.3	42	5.39232
IV	15817623	15817644	TAAAATTTTATAAAGTGTTTC	2779	-	2.5	-105.6	108.1	167.2	30	4.90689
IV	14688534	14688555	TAAAATTTTGTGTGATATGGA	1412	-	6.5	-38.7	45.2	-65.3	7	2.80735
IV	15555446	15555467	TAAACAAAAGTCCAGTTTTTA	1344	-	147.2	-8.9	156.1	131.7	1	0
IV	15793318	15793339	TAAACAAGATTAGCTATGATT	1490	+	-67.2	-45.6	-21.6	71.3	6	2.58496
IV	14030118	14030139	TAAACAAGGCATGTGTAGGAA	1901	-	-275.5	91	-366.5	-155.6	40	5.32193
IV	16062797	16062818	TAAACAAGGGACTGTTAGGGA	2732	-	58.7	83.9	-25.2	-30.8	6	2.58496
IV	4939537	4939558	TAAACAATAATACATATGATT	1612	+	-48.2	-127.6	79.4	107.6	3	1.58496
IV	16749650	16749671	TAAACAATGGTAAACTTTTTC	1978	-	-213.7	2	-215.7	-68.3	1	0
IV	15333899	15333920	TAAACAATTAATGTAGGGCAA	1658	-	-75.8	6.4	-82.2	1	7	2.80735
IV	16624884	16624905	TAAACACACTTCAGATGTCGT	1817	-	118.6	77.3	41.3	-5.1	40	5.32193
IV	16564945	16564966	TAAACACCAGTAACTTGTTGT	1618	-	108.1	34.8	73.3	7.5	21	4.39232
IV	5615989	5616010	TAAACACCTCGTTATTTGTTC	2094	+	38.8	58.7	-19.9	54.9	3	1.58496
IV	13996014	13996035	TAAACACTTCAAAAATTGTTT	1206	-	127.6	-33.3	160.9	110.3	1	0
IV	14564279	14564300	TAAACAGCTACTTTTCACAGT	1687	+	88.4	35.4	53	19.4	7	2.80735
IV	15068603	15068624	TAAACAGGACTTAATCTACAT	2467	+	40.7	-24	64.7	25.5	29	4.85798
IV	16208664	16208685	TAAACAGTGGAATTAGGAATT	1761	-	-199.8	9.8	-209.6	-170.2	1	0
IV	15844996	15845017	TAAACAGTTTCCCGTGATTCG	2351	-	118	99.8	18.2	13.8	93	6.53916
IV	14438900	14438921	TAAACATAACTTCAGTTCTTT	1984	-	-52	-29.4	-22.6	20.1	10	3.32193
IV	15992343	15992364	TAAACATAGATTTCTGTGATG	2086	-	167.3	-12.3	179.6	89.9	10	3.32193
IV	16659949	16659970	TAAACATCACCACTGTGAAAA	2353	-	195.8	61.7	134.1	-13.3	2	1
IV	16669629	16669650	TAAACATCTCACATCTGGTCG	2890	+	118.7	84.3	34.4	78.6	518	9.01681
IV	5515398	5515419	TAAACATCTTCCTCTATTTTT	1488	-	101.7	-51.7	153.4	51.1	5	2.32193
IV	16154886	16154907	TAAACCCGTAGCAATCTTAAT	2382	-	146.9	59.4	87.5	111	3	1.58496
IV	16782418	16782439	TAAACCGACCCTGTTGTCATG	2300	-	71.4	140.8	-69.4	-48.2	55	5.78136
IV	16796964	16796985	TAAACCGTATGTAGTAAAAGA	2767	-	83.8	-13.2	97	147.4	10	3.32193
IV	5628529	5628550	TAAACCTAGTGAAAGGAGGGG	1331	-	0.6	79.1	-78.5	-66.4	4	2
IV	16666662	16666683	TAAACGAACAATGGTTGAACC	1816	+	0.6	82.1	-81.5	-32	16	4
IV	6033168	6033189	TAAACGAACCTTGGTGATTGG	1508	-	5.6	95.3	-89.7	-58.3	28	4.80735
IV	13629641	13629662	TAAACGAATTGTGGTTAATCG	1503	-	-46.3	34.1	-80.4	6.4	116	6.85798
IV	5775788	5775809	TAAACGACTTGTATGAACAAT	2299	+	-205.7	14.3	-220	-112.8	32	5
IV	14103644	14103665	TAAACGATATTTTTAGAAGGT	1929	-	205.2	-68.1	273.3	195.1	10	3.32193
IV	15360629	15360650	TAAACGATCCTTCAAATGTGA	2172	-	149.1	35.4	113.7	108.3	30	4.90689
IV	16391829	16391850	TAAACGATTTGGCTTTTGTAC	2579	-	14.9	63.3	-48.4	76	22	4.45943
IV	16087017	16087038	TAAACGGTTTTTTTATGTACT	1806	-	-146.2	-16.3	-129.9	15.5	154	7.26679
IV	15419867	15419888	TAAACGTCACATTTGTTTCTA	1371	+	130.6	31.7	98.9	40.6	77	6.26679
IV	13904343	13904364	TAAACGTGGTCCTCAATGATC	2235	+	131.4	124	7.4	-57.4	55	5.78136
X	14468707	14468728	TAAACGTTATTTTAGATTTTG	1281	-	-83	-67.6	-15.4	-14.9	1	0
IV	14681083	14681104	TAAACTAGCACTGCTCGTAAA	1419	+	120.3	102.1	18.2	-6.8	4	2
IV	14908539	14908560	TAAACTCAATCAATGCGATTT	1124	-	63.7	47.7	16	-20.8	1	0
IV	14364328	14364349	TAAACTCACCGACAAAACGAG	1555	-	-39.3	139	-178.3	-76.1	6	2.58496
IV	6190440	6190461	TAAACTCGGAAGTATTATAGA	1854	+	-43.5	-36.5	-7	-12.4	5	2.32193
IV	6657392	6657413	TAAACTGCAGTTTTATGAGTC	1721	+	103.7	7.8	95.9	89.6	4	2
IV	6482724	6482745	TAAACTGCCTACCTCAGATAA	2648	+	-493.9	46.7	-540.6	-328.3	1	0
IV	15477977	15477998	TAAACTGGGTTTTTTCTATGG	1839	+	-81.5	22	-103.5	-85.7	9	3.16993
IV	7384433	7384454	TAAACTGTCAATTATATCTTC	2278	-	-53.4	-61.2	7.8	-82.5	3	1.58496
IV	15749652	15749673	TAAACTGTGAATTTAGTTTCA	2038	+	-109.9	-44.7	-65.2	38	351	8.45533
IV	15836509	15836530	TAAACTTAGACTCAAATATCT	1449	-	92.9	-53.6	146.5	52.4	4	2
IV	17046875	17046896	TAAACTTCAATCAAAAAAAAC	1293	-	61.1	-51.1	112.2	86.8	1	0
IV	15382891	15382912	TAAACTTGAATGTGGAGTAGC	1889	-	-126.3	87.8	-214.1	-111.1	44	5.45943
IV	14346009	14346030	TAAACTTGGAAACCAAAAAAG	1356	+	183.1	19.5	163.6	42.3	57	5.83289
IV	14534556	14534577	TAAACTTGGGAAAAAATGGTC	1533	+	64.1	51.2	12.9	19.7	8	3
IV	4839325	4839346	TAAACTTTTGATCCGGTTGCC	2145	+	96.9	98.5	-1.6	-37.8	176	7.45943
IV	14292438	14292459	TAAAGAAAAATTTCCAAATTC	2160	+	224.4	-50.5	274.9	125.8	1	0
IV	16353003	16353024	TAAAGAAACCTTGGACTTTTA	2179	+	98.9	8.8	90.1	126.6	99	6.62936
IV	14880606	14880627	TAAAGAATTTACTTTAAACTT	1435	+	117.6	-104.5	222.1	107.7	1	0
IV	16564730	16564751	TAAAGACAATAGTTTGATTCA	1685	-	46.2	-35.6	81.8	30	23	4.52356
IV	15064756	15064777	TAAAGACTGTATATTTTTTGA	1582	+	-23.6	-80.4	56.8	25.3	4	2
IV	14162139	14162160	TAAAGATAGCTGTTTATATTT	1049	+	-199.3	-86.3	-113	-4.6	216	7.75489
IV	14228320	14228341	TAAAGATCAAAAGCACATATT	2412	-	36.4	-29.7	66.1	48.3	1	0
IV	16614150	16614171	TAAAGATGGAGTACTGTACTC	2380	+	-32.9	-4	-28.9	-0.9	10	3.32193
IV	6300694	6300715	TAAAGATGTGCTATCATATTC	1687	+	136.6	-38.7	175.3	138.5	3	1.58496
IV	5443095	5443116	TAAAGCCTGGCTTTGAAAATC	1353	-	246.5	94.1	152.4	50.9	87	6.44294
IV	14029459	14029480	TAAAGCGTCAATTTATTCGCG	2485	-	-45.7	83.7	-129.4	-35.3	2	1
IV	16690917	16690938	TAAAGCTGGCTACCGTACTTC	1459	+	373.3	119.1	254.2	164.3	449	8.81057
IV	14168414	14168435	TAAAGCTTTTTTAGTAAATGA	2061	-	-180.9	-62.9	-118	-25.4	1	0
IV	15152391	15152412	TAAAGGCAGAATTTTATCAAC	1491	-	21.1	-7.8	28.9	78.2	521	9.02514
IV	15365490	15365511	TAAAGGCTTGAATCAACAACT	1278	+	-86.3	43	-129.3	-21.5	60	5.90689
IV	14369707	14369728	TAAAGGTCAAGTTTTCACGCT	2216	+	-86.1	85.1	-171.2	-144.7	2801	11.4517
IV	13796982	13797003	TAAAGGTCCCCGTTTAATTGC	2080	+	-121.3	116.7	-238	-168.3	1	0
IV	13701039	13701060	TAAAGTACTATTGCCGTTGTA	1695	-	29.7	35.3	-5.6	13.6	10	3.32193
IV	15701662	15701683	TAAAGTAGACGTTGCCATGAT	1669	+	107	87.7	19.3	62.3	670	9.38802
IV	14365441	14365462	TAAAGTAGTTTATCTCAGGGA	1631	+	51.4	-12.1	63.5	55.7	12	3.58496
IV	4883535	4883556	TAAAGTATCAACATTAAATTT	2301	+	-84.9	-116.7	31.8	-2.4	2	1
IV	16890636	16890657	TAAAGTCAACAGTTCTGAAAT	1773	-	-17.7	7.9	-25.6	60.3	4	2
IV	6494021	6494042	TAAAGTCAATCTTTCTTGTTT	1913	+	107.8	-20.1	127.9	79.1	9	3.16993
IV	16039004	16039025	TAAAGTCGATAGTGAACTGAT	1487	-	148.6	29.7	118.9	65.5	47	5.55459
IV	14499253	14499274	TAAAGTCGTGATGACAAATGA	1325	+	-77.5	45.7	-123.2	-94.1	93	6.53916
IV	14904657	14904678	TAAAGTGAATTTCAATGCATT	1296	+	37	-10.5	47.5	92.9	216	7.75489
IV	14499442	14499463	TAAAGTGCACGATTTATGAAT	1726	-	14.9	29.5	-14.6	-33.4	14	3.80735
IV	15624726	15624747	TAAAGTGGACAATAATATCAT	1675	+	48	-68.5	116.5	133.7	3	1.58496
IV	16808266	16808287	TAAAGTGGTTATTTTGGTGCG	1996	+	122.5	64.6	57.9	0.2	175	7.45121
IV	16180034	16180055	TAAAGTTGCAATTATTAAAGA	1279	-	-48.1	-80.4	32.3	16.5	1	0
IV	14835167	14835188	TAAAGTTTGCAAATTGTGATT	1318	-	93.5	18.7	74.8	12	237	7.88874
IV	17017228	17017249	TAAAGTTTTCATTTACGTTTT	2115	-	117.9	-7.2	125.1	41	4	2
IV	5432235	5432256	TAAAGTTTTTCGGAGCTAATG	2685	-	80.9	32.2	48.7	-37.5	1	0
IV	16140758	16140779	TAAAGTTTTTTGAAGTTTTCT	2083	+	-152.9	-64.6	-88.3	-2.5	141	7.13955
IV	4877087	4877108	TAAATAATCACTAGGGGAAGA	1013	-	15.6	-3.3	18.9	72.2	3	1.58496
IV	14898619	14898640	TAAATACCGAACAATTTTTTT	1528	+	-118	-37.3	-80.7	15.8	159	7.31288
IV	5286835	5286856	TAAATAGTTGTAACTTCAGCG	1324	-	77.8	12.2	65.6	48.7	2	1
IV	6379882	6379903	TAAATATAAAAAAACGGAATA	2010	+	-95.2	-99.9	4.7	8.9	1	0
IV	6151006	6151027	TAAATATAGAGTTGAATTTTG	1379	-	-221.6	-101.1	-120.5	10.1	2	1
IV	15833118	15833139	TAAATATCGAGTTCTTGAGAG	1478	+	15.5	-5.3	20.8	73.8	332	8.37504
IV	15755886	15755907	TAAATATGAATTTTTGATATG	1345	+	-59	-127.3	68.3	71.6	5	2.32193
IV	16660038	16660059	TAAATATTCTTTCGGCTAGCT	2011	-	9.6	16.8	-7.2	70.6	104	6.70044
IV	5821539	5821560	TAAATCATCTGTTCTGGAATT	2000	+	189.9	12.2	177.7	109.7	159	7.31288
IV	15335032	15335053	TAAATCATTTTATTTTGATCG	1807	+	4.1	-58.4	62.5	2.3	2	1
IV	15266731	15266752	TAAATCCATACCAGTAGGACA	2078	-	128.9	26.8	102.1	95.4	122	6.93074
IV	15912539	15912560	TAAATCCTCTAATCCTATTAA	2221	-	36.7	-93.3	130	29.1	3	1.58496
IV	16199360	16199381	TAAATCCTTCGTTTAAATTGT	1289	+	-218.2	-25.4	-192.8	-54.7	2174	11.0861
IV	16011113	16011134	TAAATCGGTCATATAAGATAA	2048	+	-84.8	-60.7	-24.1	52.9	1	0
IV	15856364	15856385	TAAATCTATTGAAGAGGACTG	1440	-	28.2	-22.1	50.3	22.1	5	2.32193
IV	16374903	16374924	TAAATCTTCTTTTGAACGTGC	1479	+	38.6	55.5	-16.9	-49	31	4.9542
IV	5823237	5823258	TAAATGAAAAGCTGGCTATGG	2289	-	92.9	67.4	25.5	30.8	865	9.75656
IV	14027509	14027530	TAAATGAATTCCTTTAACATC	2168	-	16.5	-54.9	71.4	73.1	63	5.97728
IV	16015909	16015930	TAAATGAGAATGATAAGGTGA	1458	+	-103.9	-36.4	-67.5	-32.8	6	2.58496
IV	14538687	14538708	TAAATGATAAGTTAGACCACA	1406	-	12.5	-6.1	18.6	54.5	96	6.58496
IV	16728285	16728306	TAAATGATCACTAATTTTCCT	2505	-	123.4	-54.5	177.9	98.3	28	4.80735
IV	5751013	5751034	TAAATGATTGATTGCTAGATT	2141	-	168.4	-33.5	201.9	116.1	2	1
IV	5590894	5590915	TAAATGCAAGTTTAACTGTTG	1651	-	157.5	22.9	134.6	90.4	5	2.32193
IV	14405014	14405035	TAAATGCTGCATTTTAATGAC	1215	+	-15.4	40	-55.4	-1.7	10	3.32193
IV	15544077	15544098	TAAATGGCTTTTTTCCAAACT	1074	-	270.2	24	246.2	119.2	249	7.96
IV	14226362	14226383	TAAATGTCATATCTTGTGGTG	2368	-	68.5	19.5	49	12.9	38	5.24793
IV	16449250	16449271	TAAATGTTAACCAATACGTTT	1636	-	245.4	-4.4	249.8	113.2	1	0
IV	13935058	13935079	TAAATGTTGAGTCCCTGACCA	1980	-	23.3	89.9	-66.6	-10.3	1	0
IV	15389511	15389532	TAAATGTTGGACAACGTGTGA	1321	+	139.1	104.4	34.7	-14.5	350	8.45121
IV	13911994	13912015	TAAATGTTTCAGATTTGTTTC	2802	+	54	-19.2	73.2	70.2	98	6.61471
IV	16070718	16070739	TAAATGTTTCCTGCGTGCCCA	1975	+	260.9	175.7	85.2	42.5	158	7.30378
IV	15568955	15568976	TAAATTAATTTTCTACGGTTT	2402	-	-63.4	-62	-1.4	10.5	4	2
IV	5599546	5599567	TAAATTACACAATTCCATTTC	1854	-	118.9	-26.2	145.1	60.5	1	0
IV	14815347	14815368	TAAATTATATTTGAATGTCCT	2254	+	-26.5	-92.1	65.6	71	4	2
IV	5769500	5769521	TAAATTATCTTTCTGATGTTC	1227	+	-27.8	-48.3	20.5	19	8	3
IV	5620015	5620036	TAAATTATGTATGTTGTCAAA	2421	-	-74.5	-48.1	-26.4	24.7	5	2.32193
IV	14977147	14977168	TAAATTCAAATTGCTTGAAGA	1687	+	-53.5	-11.6	-41.9	23.4	2	1
IV	5587217	5587238	TAAATTCATGATTCCGATAAA	2305	-	82	-29.9	111.9	85.4	1	0
IV	14682819	14682840	TAAATTCCTTTAGGTCAAATA	1261	+	1.3	-37.4	38.7	71.5	3	1.58496
IV	15711613	15711634	TAAATTCGTGTCCTATTCCTA	1041	-	-10.2	10.3	-20.5	-10.1	81	6.33985
IV	5013723	5013744	TAAATTCTGAGTTTAAGAATC	1397	+	-63.2	-62.7	-0.5	72.4	1	0
IV	15564756	15564777	TAAATTCTGTCTGCTGTCTTG	1310	-	188.2	66.1	122.1	13.9	9	3.16993
IV	15137754	15137775	TAAATTCTGTTGTTTTACAAA	1261	+	-46.7	-37.3	-9.4	11.4	307	8.26209
IV	15867720	15867741	TAAATTCTTCCTAAATATTCC	2142	-	26.7	-91.2	117.9	123.1	1	0
IV	6020327	6020348	TAAATTCTTTATGTACTTTGG	1887	-	49.7	-68.5	118.2	103.5	7	2.80735
IV	16477067	16477088	TAAATTCTTTTACCCACCTCT	2390	+	-53.2	5.8	-59	-17.7	2	1
IV	14965226	14965247	TAAATTCTTTTTATCTATGTA	1619	+	3.8	-146.1	149.9	55.2	3	1.58496
IV	16557437	16557458	TAAATTGAAAATTGAATAATT	2002	-	11.9	-126.2	138.1	97.2	3	1.58496
IV	14172025	14172046	TAAATTGATCCAATCCAAGTT	1318	+	-29.2	1.1	-30.3	-0.8	283	8.14466
IV	16814303	16814324	TAAATTTACAATTAAATTTTA	2562	-	-95.4	-158.7	63.3	67.7	1	0
IV	15212405	15212426	TAAATTTATTCTACGTTTTGA	1458	+	-215.8	-63.3	-152.5	-72.8	1	0
IV	16911358	16911379	TAAATTTCCGCGACTTAAATT	1835	+	117.1	56.1	61	3.7	17	4.08746
IV	15844025	15844046	TAAATTTCGATAAATTGGAGT	1030	-	22	8.88178e-16	22	20.8	222	7.79442
IV	6839758	6839779	TAAATTTGATCGTTCACAATT	2316	-	90.8	-1.2	92	21.9	4	2
IV	14384008	14384029	TAAATTTGTCTTCCATAAATG	1644	+	135	-37.7	172.7	134.4	64	6
IV	14874712	14874733	TAAATTTTCCACAGCCTAACT	2361	+	41.8	12.8	29	66.2	11	3.45943
IV	15104041	15104062	TAAATTTTCCTTCGGTACAAC	1977	-	249.7	31.5	218.2	99.9	872	9.76818
IV	13675386	13675407	TAAATTTTCGCTACTATTATA	2084	-	-35.1	-92.1	57	63.1	16	4
IV	14679418	14679439	TAAATTTTCTGCTCATTTATA	1895	+	-49.3	-56	6.7	95.6	5	2.32193
IV	16698633	16698654	TAAATTTTTGGAAACGTTTCT	2115	-	79.3	18.6	60.7	39.5	11	3.45943
IV	15087583	15087604	TAACAAAGCATTTCGTGAATC	1859	-	200.7	49.5	151.2	95.7	4	2
IV	15808455	15808476	TAACAAAGTCATGTTTTTGTA	2498	+	132.8	-14.9	147.7	102.6	1	0
IV	15092794	15092815	TAACAAATCATCATGCTATAA	1598	+	-141	-36.3	-104.7	-90.6	8	3
IV	6404162	6404183	TAACAAATCTTCAACTTACTT	2080	+	-28	-36.8	8.8	92	6	2.58496
IV	14016680	14016701	TAACAAATTTTTCATGATCTT	2192	-	-288.6	-48	-240.6	-145.3	4	2
IV	15193368	15193389	TAACAACGGTTTTCAAAATTC	1915	-	153.5	32.1	121.4	99.7	1000	9.96578
IV	15864814	15864835	TAACAACTGCATATTGATGAT	1981	-	167.3	10.1	157.2	54.9	20	4.32193
IV	17036057	17036078	TAACAACTTAACGTGTTTGAC	1666	-	216	75.2	140.8	51.9	1	0
IV	6062773	6062794	TAACAAGAATACATCGGAGGT	2099	-	50.2	58	-7.8	-3.9	18	4.16993
IV	14996547	14996568	TAACAATCTCTTGAAATCTTT	2676	-	107.7	-51.8	159.5	143.4	262	8.03342
IV	14964526	14964547	TAACAATTGCAGACGGCTAAT	2498	+	201.5	91.7	109.8	58.5	4589	12.164
IV	16186388	16186409	TAACAATTTTATGAAATGTAT	1649	-	73.3	-97.5	170.8	83.6	6	2.58496
IV	6639511	6639532	TAACACAGTATTATAGGAAAC	2439	-	-70.4	-59.9	-10.5	75.2	2	1
IV	15667392	15667413	TAACACAGTTGTTCGAATTAA	2107	-	137.3	37.4	99.9	19.3	2	1
IV	5053245	5053266	TAACACCGATCTTTTGATTGA	1656	+	-157.3	23.4	-180.7	-125.1	15	3.90689
IV	15819236	15819257	TAACACCGCTTCATCGCTTCA	2399	-	300.3	196.8	103.5	102.3	4	2
IV	14434425	14434446	TAACACCTTACCATAGGATCC	1464	+	68.3	34.6	33.7	45.8	1	0
IV	13613046	13613067	TAACACGTCCATCTTCAAGCT	1056	+	-163.4	111.8	-275.2	-153.3	5	2.32193
IV	15979840	15979861	TAACACTATTGCATTATGGGG	1762	-	46.4	23.2	23.2	-30.3	52	5.70044
IV	5351256	5351277	TAACACTCTCATGGTATGCTT	2162	+	24.2	43.5	-19.3	4.7	16	4
IV	14582840	14582861	TAACACTTGTGCTAAACGAAA	1333	-	225.1	82.9	142.2	100.8	11	3.45943
IV	16270129	16270150	TAACAGAACTGTTTCATAATT	1783	+	-106.3	-33.1	-73.2	-18.6	1	0
IV	15228809	15228830	TAACAGAAGACTTGAAAAAGG	1154	-	-104.3	8.4	-112.7	-76.2	4	2
IV	15713217	15713238	TAACAGACTTATAAAGACATT	1912	+	131.8	-59.5	191.3	103.5	2	1
IV	15673364	15673385	TAACAGATGATCTGTTTCACA	1415	-	-100.7	17.5	-118.2	-15.6	2	1
IV	14895674	14895695	TAACAGCCATATTTGCGCGCC	2375	+	203.6	200.6	3	20	592	9.20945
IV	6202145	6202166	TAACAGCCTTCCCTTAAAACT	2023	-	-140.2	68	-208.2	-126.2	3	1.58496
IV	15891998	15892019	TAACATAGCATTGATTTCGCC	1677	+	137.8	83.8	54	5.6	4932	12.268
IV	14178592	14178613	TAACATATATTTCTGATTAAA	2191	+	-58.3	-124.7	66.4	17.2	5	2.32193
IV	5525886	5525907	TAACATCATGGTATCATCGTT	2376	-	96.9	26.5	70.4	61	33	5.04439
IV	14886424	14886445	TAACATCTTAGCAGAGTTTTC	1403	-	31.3	16.7	14.6	-49.2	7	2.80735
IV	16456437	16456458	TAACATGGTTATTTCTAAAGA	1636	+	43.2	-72.6	115.8	144.4	1	0
IV	4838256	4838277	TAACATGTTATCTAACTGTAC	1917	+	50.7	-40	90.7	106.7	1	0
IV	5564127	5564148	TAACATGTTCAGTAAAAGGTG	1004	+	-155	13	-168	-42.3	255	7.99435
IV	16540503	16540524	TAACATGTTTTCTTTGAGTCA	2542	+	0.9	9.2	-8.3	-64.2	1	0
IV	5075972	5075993	TAACATTATGCTTTCTGCAAT	2674	+	46.6	17.7	28.9	76.9	64	6
IV	15717047	15717068	TAACATTGAAAGAGCTTTTTG	2378	+	49.7	24.1	25.6	44.5	101	6.65821
IV	14885187	14885208	TAACATTGTCGTAGAGGAACA	1305	+	-66.4	53.6	-120	1.8	40	5.32193
IV	15493721	15493742	TAACCAATCTTTCCATTTCTA	1920	+	-15.9	-32.1	16.2	28.1	24	4.58496
IV	5715626	5715647	TAACCACGATCAGTACTGAAC	1623	+	250.3	74.6	175.7	119.1	16	4
IV	15110618	15110639	TAACCAGTGGAATGAAAAAAA	1975	+	-36.6	21.3	-57.9	-46.8	8	3
IV	15390717	15390738	TAACCATTCCATAGTAGACTC	1188	+	69.1	9.5	59.6	-3.7	8	3
IV	4942170	4942191	TAACCCATGTTGATTAGATGA	1486	+	143.1	38.1	105	117.9	63	5.97728
IV	16544650	16544671	TAACCCGACTTCTATCTTAAC	1790	+	59	29.4	29.6	108.1	3	1.58496
IV	13928252	13928273	TAACCGGCTTTGAAATGACAA	1785	+	120.6	107.4	13.2	11.7	1	0
IV	14941255	14941276	TAACCGTTGTTTTGTCATGGT	2097	+	14.2	107.5	-93.3	-131.2	29	4.85798
IV	16187063	16187084	TAACCTAAATTTGGTGTCACC	1032	+	-10.5	40.7	-51.2	-17.6	193	7.59246
IV	16144649	16144670	TAACCTACCTGAATCTGCAAA	1706	+	-89.7	62.5	-152.2	-190.7	456	8.83289
I	7901226	7901247	TAACCTAGATATCTTCTGCCA	1534	+	-22	-2.1	-19.9	-47.8	1	0
IV	14328605	14328626	TAACCTATCCAAAAAAGTACG	1429	-	57.4	-16.2	73.6	40.7	1	0
IV	13842495	13842516	TAACCTGTTCAATAAATTGTA	1757	-	-15	-47	32	70.3	2	1
IV	14998605	14998626	TAACCTTTCATTAATACTTCG	1546	-	33.4	-33.2	66.6	52.3	38	5.24793
IV	15864240	15864261	TAACGAAATTCTGCTGTTTTT	1734	-	30.9	70.2	-39.3	-18.1	27	4.75489
IV	14128158	14128179	TAACGAACGTTCTGTGAAAAT	1980	+	13.9	90.1	-76.2	-33.4	11	3.45943
IV	15662218	15662239	TAACGAAGTATTCCCAACAGA	1254	+	56.5	52.9	3.6	80.6	7	2.80735
IV	14242654	14242675	TAACGACGTTGTATAGGAATA	1339	+	109.3	16.5	92.8	80.2	54	5.75489
IV	5803165	5803186	TAACGAGATAAATTAATCTGC	1076	-	-190	-41.6	-148.4	-105.3	1	0
IV	14353298	14353319	TAACGATACAGCCTTACATGT	1902	-	279.2	47.4	231.8	111.1	253	7.98299
IV	17015778	17015799	TAACGATCTTTTTAACACGTT	1647	-	301.5	30.8	270.7	142.5	82	6.35755
IV	14238741	14238762	TAACGATTTAAGATGTTTCAG	1954	-	36.3	-3.4	39.7	16.6	4	2
IV	13960802	13960823	TAACGATTTTTGGAATAAATC	1366	+	82.7	-7.5	90.2	71.7	1	0
IV	5126779	5126800	TAACGCAATTGATCGAAATTT	1127	-	119.9	78.7	41.2	16.2	19	4.24793
IV	5170667	5170688	TAACGCAGGATGCAAATTTAA	1664	+	137	63.7	73.3	128.3	15	3.90689
IV	14642461	14642482	TAACGCCAATGACCGTTCCCC	1706	-	126.4	203.4	-77	-96.2	51	5.67243
IV	15363377	15363398	TAACGCTTGGTTATGGTTATA	1775	+	115.9	39.4	76.5	33.1	5	2.32193
IV	16590460	16590481	TAACGCTTGTGAACGCATGAT	1519	+	245.4	153.4	92	21.8	242	7.91886
IV	13888502	13888523	TAACGCTTTTAAAAGATTTGC	2300	-	72.9	0.3	72.6	124.9	13	3.70044
IV	15694480	15694501	TAACGGACAATTCTTGAGTTA	1478	-	30.4	29.3	1.1	57.9	80	6.32193
IV	14301371	14301392	TAACGGCATTTAGTTTGTGCA	1875	+	206.5	109	97.5	64.9	2	1
IV	5507311	5507332	TAACGGTATTGGTTGCTTTAT	1496	-	275.9	53.4	222.5	94.9	16	4
IV	16057164	16057185	TAACGTAACTACTCAGCAAGT	1537	-	-225	80.7	-305.7	-246.3	26	4.70044
IV	5634213	5634234	TAACGTAGTTTTTGTCTTTTT	2115	-	-38.3	1.4	-39.7	-68.2	1	0
IV	4946294	4946315	TAACGTATTCTTGAAAAGATC	1243	+	77.1	-1.9	79	73.5	15	3.90689
IV	15208746	15208767	TAACGTATTGATTACTAGGTT	1653	-	17.4	-30.4	47.8	11.9	53	5.72792
IV	16085099	16085120	TAACGTCTGAAATATGTGGAT	1193	-	-150.1	18.4	-168.5	-68.7	1	0
IV	17051686	17051707	TAACGTTCACTGATTATTGTC	1937	+	174.9	52.2	122.7	53.6	5	2.32193
IV	16835650	16835671	TAACGTTTTGATTTCATCTGA	2426	+	42.6	6.2	36.4	87.9	1	0
IV	16614602	16614623	TAACTAAGTAAAGGGCATTCA	1208	-	109.3	15.6	93.7	-3.4	13	3.70044
IV	14661104	14661125	TAACTAGGGACAGGGCAGTTT	1662	-	269.9	130.5	139.4	107.8	250	7.96578
IV	16108379	16108400	TAACTAGTGCAGTACACGGTG	1716	+	63.8	133.5	-69.7	-39.7	1	0
IV	5031209	5031230	TAACTAGTTGGTCGCTTAAGT	1337	-	130.2	36.5	93.7	102.6	30	4.90689
IV	15717207	15717228	TAACTCATTTTTTAGCCTTTC	1973	+	131.7	-12.3	144	75.4	1	0
IV	16547813	16547834	TAACTCCATGTATGCAATTAG	2073	+	121.5	25.7	95.8	134.2	8	3
IV	14255225	14255246	TAACTCGTTTTCGATCGGAAA	2017	-	158.9	112	46.9	59.6	240	7.90689
IV	13718580	13718601	TAACTCTGTCCTTCATTTTAA	1892	-	59.7	-12	71.7	29.5	2	1
IV	16790359	16790380	TAACTCTTCTATTCGATTGGT	1641	-	164.1	9.4	154.7	50.5	64	6
IV	6183392	6183413	TAACTCTTGTGCCTCGTTTTT	1872	-	194.7	91.8	102.9	73.9	6	2.58496
IV	15585048	15585069	TAACTGAACAGTTAATTTTTC	2017	+	-18.2	-36.3	18.1	72.6	1	0
IV	15273245	15273266	TAACTGACGATACGGCAATAT	2164	-	61.6	92.8	-31.2	34.9	43	5.42626
IV	17042753	17042774	TAACTGAGTCTGAATGTTAAT	1763	-	105.6	-25	130.6	121.9	20	4.32193
IV	14624219	14624240	TAACTGATTCGCATCCTGCAA	2419	+	87.4	139	-51.6	-81.8	17	4.08746
IV	17184416	17184437	TAACTGCACTAAAATTGCAAC	2423	+	91.5	58.3	33.2	28.6	1	0
IV	15703316	15703337	TAACTGTCTGCTTTCAATTCT	1313	+	-9.6	37.3	-46.9	76.8	1	0
IV	14902861	14902882	TAACTGTTGTTTTGCTAGACA	2107	+	48.6	61.7	-13.1	2.4	8	3
IV	16702765	16702786	TAACTTAAGTAGATAAATGAT	1041	+	-287.1	-102.2	-184.9	-131	6	2.58496
IV	14908062	14908083	TAACTTAGACAAACTTCAGGA	1636	-	179.6	16.3	163.3	65.6	4	2
IV	14367227	14367248	TAACTTATGTTCATTGACAGC	2057	-	147.3	19.3	128	113.9	24	4.58496
IV	14813592	14813613	TAACTTATGTTTCATCGTTTT	2154	+	-199.4	6.1	-205.5	-165.9	5	2.32193
IV	5215013	5215034	TAACTTATTTATTCTGCCCCC	1476	+	90	7.7	82.3	26.9	6	2.58496
IV	14680108	14680129	TAACTTCCGCATTTGTGAAAC	1384	-	132.4	95	37.4	46.9	16	4
IV	15811495	15811516	TAACTTCGATGTTCGTTTTCA	2014	-	76.2	60.9	15.3	72.7	45	5.49185
IV	15113351	15113372	TAACTTCGTAAATTTCTTCGT	2064	+	219.3	-0.7	220	148.2	4196	12.0348
IV	13954092	13954113	TAACTTCTACTTTTCATTCAC	1042	-	-6.7	-38.1	31.4	72.6	1	0
IV	14631862	14631883	TAACTTGCCTTGTTCGAATGA	2109	+	62.6	92.7	-30.1	35	954	9.89785
IV	15569422	15569443	TAACTTGTTGAATTTCCGAAT	1664	-	78	24.4	53.6	19.1	690	9.43045
IV	15209628	15209649	TAACTTTAACTTGCTCAGAAA	1717	-	-109.9	1.4	-111.3	4.6	343	8.42206
IV	14254307	14254328	TAACTTTATGATGAGTTCTAA	1141	+	53.5	-46.6	100.1	60.2	1	0
IV	14711111	14711132	TAACTTTATTCCATTCCTCAA	1603	-	-113.4	-5.7	-107.7	-40.5	7	2.80735
IV	5920848	5920869	TAACTTTCCGTCTACGTTAAC	1117	-	50.5	62.1	-11.6	-22.9	119	6.89482
IV	17028256	17028277	TAACTTTGATTTTCTAAGAGC	1620	-	-197.5	-19	-178.5	-28.6	2	1
IV	14444926	14444947	TAACTTTTCCTCACTGTGACT	2539	-	165.1	66	99.1	36.5	3	1.58496
IV	15489205	15489226	TAACTTTTCTTTTTTATGGCA	1576	+	65	-29.9	94.9	72.4	12	3.58496
IV	14665748	14665769	TAACTTTTGGAACTCAACAAT	1145	-	109	-3.8	112.8	59.5	43	5.42626
IV	16054504	16054525	TAACTTTTTACCATAGATGTT	1626	+	-155.1	-62.6	-92.5	-43.2	2	1
IV	16982716	16982737	TAACTTTTTTTGATTCACTAA	2592	-	-257.8	-56.7	-201.1	-237.3	1	0
IV	4974892	4974913	TAAGAAAACGGTTCCCCATTA	1424	+	43.9	98.4	-54.5	-70.9	1	0
IV	15135925	15135946	TAAGAAAACTCGTTTGTTCCA	2067	-	204.3	70.7	133.6	146.6	3	1.58496
IV	14737762	14737783	TAAGAAAATAATTCGTCCAAA	1923	+	48.5	3.7	44.8	41.5	1	0
IV	16667931	16667952	TAAGAAAATACTCCTTCATCT	2045	+	197.3	-33.6	230.9	190.4	62	5.9542
IV	15818707	15818728	TAAGAAACTTTTTCGAGAGTT	1230	-	111.6	25.1	86.5	-44.8	25	4.64386
IV	14259502	14259523	TAAGAACCCGTTAACAAGATC	2416	+	153	72.3	80.7	28.8	4	2
IV	16661256	16661277	TAAGAACTGGCTTCTGTGTGG	1494	-	217.8	106.8	111	92.5	15	3.90689
IV	15262773	15262794	TAAGAAGTGATACTTTTTCTT	1869	+	-187.4	-39.7	-147.7	-13.6	3	1.58496
IV	16442697	16442718	TAAGAATCTTTGCGAATTAGC	1428	+	56.7	37.5	19.2	-39.9	1	0
IV	14880366	14880387	TAAGAATGTTGCAATTTTCGG	1865	-	-81	48.9	-129.9	-88.1	204	7.67243
IV	16255327	16255348	TAAGAATTCTTTTTTTATAAA	2634	+	-134.8	-122.7	-12.1	-37.3	12	3.58496
IV	14378143	14378164	TAAGACCGTGGTAAATATACG	2361	-	-9	18.6	-27.6	-5.5	66	6.04439
IV	4960927	4960948	TAAGACCTATTTGTGCAAAAT	1562	+	12.3	16.3	-4	56.8	131	7.03342
IV	13825040	13825061	TAAGACGAGTGCAGTCAATGG	1251	+	98.9	152.5	-53.6	-12.4	12	3.58496
IV	5866921	5866942	TAAGACGGCCAAATTATTTTC	2181	+	6.6	30.4	-23.8	129.8	68	6.08746
IV	15892603	15892624	TAAGACTCTCATTCTTGTAAA	2358	-	8.3	8.2	0.1	-49.2	2	1
IV	5193422	5193443	TAAGACTTGCCTATCCTTGCC	1899	-	8.3	104.4	-96.1	-100.9	26	4.70044
IV	14391226	14391247	TAAGAGAATTGCTTTCCCAGA	1691	+	22.6	50.2	-27.6	-39.6	3	1.58496
IV	13950575	13950596	TAAGAGAGAAATAAGAGACTT	1869	+	89.1	-45.1	134.2	39.8	3	1.58496
IV	15494934	15494955	TAAGAGGAAGCCAGCCATTAA	2340	-	183.7	103	80.7	106.1	7	2.80735
IV	14725491	14725512	TAAGAGGAGATAACGAACTGA	1801	-	139.2	38	101.2	92	8	3
IV	13929033	13929054	TAAGATAATCCAGATAGGTTT	1519	+	-30.5	-30.8	0.3	-24.4	19	4.24793
IV	15565944	15565965	TAAGATAATTCTGCCTACTTT	1169	-	-6.7	-40.7	34	122.1	19	4.24793
IV	14859173	14859194	TAAGATACTTAAATTCCATTT	2126	-	-383	-81.2	-301.8	-160.6	6	2.58496
IV	16034861	16034882	TAAGATCAACTAGAAGTTTCC	1322	+	-26.9	-13.6	-13.3	-30.2	1	0
IV	6170249	6170270	TAAGATCACTGTCGTTGAAAA	1705	+	-44.2	34.3	-78.5	19.5	1	0
IV	15588819	15588840	TAAGATCGCAGTTGAACATTT	1490	+	50	83.2	-33.2	39.2	128	7
IV	14875930	14875951	TAAGATGAAGACATCGTTTGA	1482	-	165.9	28.1	137.8	60	3491	11.7694
IV	6075782	6075803	TAAGATGCCCGTTATAATACA	1168	+	-97	36.4	-133.4	-31.7	2	1
IV	16835709	16835730	TAAGATTGTTAGAGAAATTGG	1961	-	-30.4	-28.3	-2.1	-75	55	5.78136
IV	6432701	6432722	TAAGATTTTAGTTCCCTGGCA	2023	+	-186.5	47.5	-234	-197.4	33	5.04439
IV	15486203	15486224	TAAGATTTTGGTCCCAATGAA	2208	-	133.5	38.9	94.6	64.5	446	8.8009
IV	14647717	14647738	TAAGCAAAATAAATCAAAGTT	1504	+	88.8	-40.9	129.7	62.9	1	0
IV	6658713	6658734	TAAGCACAATAAGTCATGTGA	2579	+	230.1	27.9	202.2	97.9	3	1.58496
IV	15321382	15321403	TAAGCACGGCCTCTGTGAAAT	1810	+	405.5	157	248.5	186	470	8.87652
IV	14406371	14406392	TAAGCAGAATGGAAACGATTT	1913	+	203	49.8	153.2	14.3	196	7.61471
IV	14298474	14298495	TAAGCATTTTTCAAGGTTTTA	1748	-	-53.3	-3.3	-50	-9.4	3	1.58496
IV	17056665	17056686	TAAGCCTCCGAATTTCACATT	1886	+	143.4	102.7	40.7	68	8	3
IV	14640909	14640930	TAAGCCTTTCAATGGTACAAA	1407	-	354.3	34.3	320	171.4	1	0
IV	14669019	14669040	TAAGCGACAAACCTTTAGTGA	1772	-	-239	81.5	-320.5	-234.4	64	6
IV	5049628	5049649	TAAGCGAGGCGTTTCATCATG	2678	-	157.4	167.7	-10.3	54.9	9	3.16993
IV	15254898	15254919	TAAGCGCCCTTTCTTTGGTGA	1937	+	229.1	158.6	70.5	93.5	2	1
IV	17022683	17022704	TAAGCGGAAAGTGTGAAAATC	1756	+	227.7	118.3	109.4	92.6	132	7.04439
IV	15091988	15092009	TAAGCGGATTGCATTATTTCG	2685	+	167.1	84.6	82.5	100.8	6	2.58496
IV	16079259	16079280	TAAGCGTAATGTGTCGGACGC	2370	+	18.2	173.2	-155	-95.6	27	4.75489
IV	15360100	15360121	TAAGCGTTCGCTTGCACACAC	2178	+	151.9	221.2	-69.3	-108.1	2	1
IV	5283368	5283389	TAAGCTACCGTTTTCGCTCAA	2487	+	140.1	126.5	13.6	25.8	6	2.58496
IV	15858871	15858892	TAAGCTAGCAAAAATCATTTT	1394	-	123.4	8.1	115.3	-17.3	2	1
IV	16158132	16158153	TAAGCTATGAAAAGAACGGCT	1637	+	281.6	58.1	223.5	107.8	5	2.32193
IV	5918049	5918070	TAAGCTCAGAATAATTGTTGA	1841	+	-46.9	-23.5	-23.4	84.8	20	4.32193
IV	14880854	14880875	TAAGCTCTCGGAATTTTCTTA	1770	+	56.7	33.5	23.2	69.2	225	7.81378
IV	13748791	13748812	TAAGCTTGCGCTCCACCTTTT	1812	+	112.1	169.3	-57.2	19	14	3.80735
IV	13675868	13675889	TAAGGAAGTTATATGTATATC	1443	+	-248.7	-104.4	-144.3	-120.6	1	0
IV	5321151	5321172	TAAGGATATATATGATATATG	2234	-	-37.5	-176.7	139.2	88.8	1	0
IV	15217210	15217231	TAAGGATTGCGCAAATCTACC	1393	+	17.1	114.8	-97.7	20.3	553	9.11114
IV	15372496	15372517	TAAGGCCATAATTCACTCATC	1007	+	209	42.3	166.7	90.3	2	1
IV	14288781	14288802	TAAGGCGATTAGGTGAATTAG	1015	+	296.1	48.1	248	161.4	4	2
IV	16982872	16982893	TAAGGGAATCAAATGTCGAAT	1701	-	117.9	46.2	71.7	45.3	1461	10.5127
IV	16801181	16801202	TAAGGGACCTCTAATATTTCT	1748	-	113.9	-36.7	150.6	88	454	8.82655
IV	14303898	14303919	TAAGGGAGTATGCTTAGTAGT	2130	-	145.5	10.8	134.7	59.9	4	2
IV	15127429	15127450	TAAGGGTACCATTTTTTCTAC	2251	+	68.3	7.1	61.2	32.9	9	3.16993
IV	13840373	13840394	TAAGGTACAGAATAGTTGAAA	1875	-	133.6	-37.1	170.7	112	7	2.80735
IV	15746328	15746349	TAAGGTATCGCAGTACAGGGG	1137	-	147.8	124.5	23.3	52.6	220	7.78136
IV	15680617	15680638	TAAGGTGAATTTTATTTTTCC	2173	+	-16.5	-55.2	38.7	46.7	7	2.80735
IV	5929386	5929407	TAAGGTTACGATAATCGAATC	1462	+	-58.5	31.5	-90	-35.6	12	3.58496
IV	14961930	14961951	TAAGGTTGGCGGGAGACAGTA	1619	+	349	166.6	182.4	109	101	6.65821
IV	6262647	6262668	TAAGGTTTTCATTTTCAGATT	2454	+	-33.9	-12.8	-21.1	-55	54	5.75489
IV	16142215	16142236	TAAGTAACGGACTTTTCAATT	1444	-	93.5	6.5	87	45.5	686	9.42206
IV	16088868	16088889	TAAGTACCGATAGCCTTCAAC	1286	-	100.8	80.5	20.3	-0.2	129	7.01123
IV	13988707	13988728	TAAGTAGTGTGATGTTATAGA	2080	-	-121.2	-46	-75.2	20.5	2	1
IV	14196802	14196823	TAAGTATCACTTTAGAAAACT	1525	-	-167.6	-50.3	-117.3	-21.7	1	0
IV	13879419	13879440	TAAGTATTCACAAGGGAAGCT	1395	-	-84.3	39.9	-124.2	-51.2	66	6.04439
IV	16668726	16668747	TAAGTATTTCGGAATTGCAAC	1422	-	104.5	29	75.5	-31.6	16	4
IV	14969968	14969989	TAAGTATTTTAGATTTATTTT	1788	-	-24.5	-175.5	151	162.9	8	3
IV	15906873	15906894	TAAGTCACCTAAAACTACTTT	1979	-	-116.7	-4.8	-111.9	21.3	5	2.32193
IV	14917050	14917071	TAAGTCACTGCTTCTGAATTT	1689	-	228.3	52.6	175.7	142.7	11	3.45943
IV	14032386	14032407	TAAGTCAGGGATCTGCTTTCT	1968	-	130	98.2	31.8	41.2	51	5.67243
IV	5139764	5139785	TAAGTCAGTCCATTGTATCGA	1959	-	101.7	43.6	58.1	76.1	1373	10.4231
IV	15091262	15091283	TAAGTCCTGGATTGAAATTTT	2094	+	38.1	-10.1	48.2	60	8	3
IV	14475456	14475477	TAAGTCCTGTAACTGAAACCA	2016	-	55.3	48.4	6.9	-26.9	68	6.08746
IV	15150720	15150741	TAAGTCCTTTGATGAATCCTT	1068	+	51.2	-1	52.2	40.7	52	5.70044
IV	6080511	6080532	TAAGTCGTTGATGATCGTTTT	2286	+	77.9	45.5	32.4	45.3	2	1
IV	16914654	16914675	TAAGTCTCTTTGTCATGCATA	1555	-	107.9	41.5	66.4	127.9	796	9.63662
IV	16982377	16982398	TAAGTCTTGATGATGTATCCG	1954	-	-17.9	19.2	-37.1	-2.6	396	8.62936
IV	15592494	15592515	TAAGTCTTTCCAATCTCTGAT	1976	-	110.1	17.4	92.7	56.2	28	4.80735
IV	13716651	13716672	TAAGTCTTTGATGGTCATTTC	2190	+	94.4	6.5	87.9	106.3	130	7.02237
IV	16571217	16571238	TAAGTCTTTTACTCCCGATTT	1737	+	31.8	11.4	20.4	63.4	14	3.80735
IV	15955238	15955259	TAAGTGAGTAAAATAAATGTA	1338	-	-91.1	-100.6	9.5	85.4	1	0
IV	15874773	15874794	TAAGTGGATCTATTATCAATT	1373	+	126.4	-80.9	207.3	183.6	3216	11.6511
IV	4323458	4323479	TAAGTGGATTTCCTCAAAAGC	2030	-	90	52.7	37.3	75.2	2	1
IV	6031844	6031865	TAAGTGGTTAACTTGTTCTTC	2028	-	35.2	12.5	22.7	11.8	2	1
IV	17058382	17058403	TAAGTGGTTCACGAATTTTTT	1398	-	112.9	44.1	68.8	129.3	11	3.45943
IV	14262629	14262650	TAAGTGTATCTTTCACATTTT	2235	-	-5.7	-4.8	-0.9	-31.8	1	0
IV	17022061	17022082	TAAGTGTATTGGATTTGTTCG	1261	-	-109.5	12	-121.5	-17	5	2.32193
IV	15208440	15208461	TAAGTGTCCTTTTTTTGTTGA	1540	-	179.2	19.4	159.8	133.3	10	3.32193
IV	15694952	15694973	TAAGTGTGTTTTCTGTTTTTC	1639	-	140.9	8.1	132.8	120.1	171	7.41785
IV	14643637	14643658	TAAGTTACAATTGGTAACCGA	1508	-	96.6	22.8	73.8	79.2	1	0
IV	14302828	14302849	TAAGTTAGGCGTAATACTTGT	2283	+	110.1	12.8	97.3	102.1	7	2.80735
IV	16140165	16140186	TAAGTTCAAAAAATTGTCAAG	1648	-	-146.8	-7.7	-139.1	-67.5	1	0
IV	15912680	15912701	TAAGTTCAATATGTGTTTAAT	1947	+	-47.9	-91	43.1	-12.6	4	2
IV	16270387	16270408	TAAGTTCATCATCGGAAAACG	1981	-	-24.4	61	-85.4	-36.7	22	4.45943
IV	14097001	14097022	TAAGTTCGAATTCGAGAAAGG	2402	-	113.1	61.9	51.2	35.6	34	5.08746
IV	15813595	15813616	TAAGTTCGATGCTCGTTTTCA	1617	-	113.3	98	15.3	72.7	33	5.04439
IV	16660773	16660794	TAAGTTCTTCTTCGGGGTAAA	2447	-	-56.9	59.3	-116.2	15.4	7	2.80735
IV	16555048	16555069	TAAGTTGCAATATGCAAAAAT	1855	+	15.3	2.3	13	85.5	2	1
IV	15072448	15072469	TAAGTTGCTGCTTGTTTCTTT	1411	-	256.4	82.4	174	150.7	55	5.78136
IV	16194786	16194807	TAAGTTTCAGGCATTATTCGA	1862	-	77.4	37.1	40.3	-9.5	53	5.72792
IV	16994074	16994095	TAAGTTTCATCTACTCCTCGT	1652	+	-65.2	44.5	-109.7	-106.4	14	3.80735
IV	16283047	16283068	TAAGTTTCTCTATATTTTTGC	1729	-	-362.9	-62.6	-300.3	-234.3	65	6.02237
IV	15366406	15366427	TAAGTTTCTGGACAACTCAAA	1386	-	-105.4	35.6	-141	-112.9	2	1
IV	13727828	13727849	TAAGTTTGAAAGATTTGAAGG	1454	-	-236.5	22	-258.5	-242.6	128	7
IV	5801442	5801463	TAAGTTTGTGTTAGTCAAGTC	1978	-	12.2	23.1	-10.9	90.3	12	3.58496
IV	5288299	5288320	TAAGTTTTGAATCTATTTTAT	2257	+	-94.8	-89.5	-5.3	-78.3	1	0
IV	16571634	16571655	TAATAAAAACTTCGACAGGAA	1424	-	-89.3	9.2	-98.5	-80.9	2	1
IV	16019081	16019102	TAATAAAAGTGTTGATTTTAG	1536	-	-116.7	-73.1	-43.6	3	4	2
IV	15555449	15555470	TAATAAACAAAAGTCCAGTTT	1344	-	140.3	-30.1	170.4	121.6	2	1
IV	6033171	6033192	TAATAAACGAACCTTGGTGAT	1508	-	-43.1	54.7	-97.8	-75.4	11	3.45943
IV	13701042	13701063	TAATAAAGTACTATTGCCGTT	1695	-	-37	-2.7	-34.3	15.7	2	1
IV	15631001	15631022	TAATAAATCTTTTGGACCAGT	1619	-	19	-19	38	14.6	39	5.2854
IV	5595247	5595268	TAATAAATGGATAAGATTTTT	1961	-	-56	-111.8	55.8	36.5	1	0
IV	16149478	16149499	TAATAAATTTATATGATTGTG	1356	+	-179	-147.5	-31.5	-92	1	0
IV	16082216	16082237	TAATAAATTTCACCCAAATGT	1452	+	42.1	-17.1	59.2	-18.7	1	0
IV	13960654	13960675	TAATAAATTTCACTCACCTCC	1807	-	23.7	-5.2	28.9	-45.9	41	5.35755
IV	14964523	14964544	TAATAACAATTGCAGACGGCT	2498	+	173.1	77.7	95.4	86.9	5	2.32193
IV	5053242	5053263	TAATAACACCGATCTTTTGAT	1656	+	-140.4	25.6	-166	-74.4	73	6.18982
IV	16144646	16144667	TAATAACCTACCTGAATCTGC	1706	+	-161.5	15.4	-176.9	-198.4	1	0
IV	15864243	15864264	TAATAACGAAATTCTGCTGTT	1734	-	-39.6	20.8	-60.4	-19.4	554	9.11374
IV	15271305	15271326	TAATAACTGCATGTTCAATTC	2322	+	57.6	7	50.6	13.9	9	3.16993
IV	13954095	13954116	TAATAACTTCTACTTTTCATT	1042	-	-51.4	-73.2	21.8	89.7	48	5.58496
IV	15003046	15003067	TAATAAGAGTTTAAACTGTTT	1818	+	-31.1	-79.4	48.3	-13.5	2	1
IV	6170246	6170267	TAATAAGATCACTGTCGTTGA	1705	+	-38.4	24.5	-62.9	61.2	2	1
IV	14908750	14908771	TAATAAGCCACTTTGTGCAAT	2102	-	216.6	84	132.6	47.8	12	3.58496
IV	15858874	15858895	TAATAAGCTAGCAAAAATCAT	1394	-	51.1	-32.3	83.4	-16.7	2	1
IV	13748788	13748809	TAATAAGCTTGCGCTCCACCT	1812	+	98	159.9	-61.9	19.6	1	0
IV	15792493	15792514	TAATAAGGGTGTCCCGTAAAA	1932	+	50	56.8	-6.8	9	8	3
IV	15362017	15362038	TAATAAGTGTGAGGGTATTTC	1950	-	105.8	4	101.8	112.3	7	2.80735
IV	15366409	15366430	TAATAAGTTTCTGGACAACTC	1386	-	-148.3	0.5	-148.8	-102.5	261	8.02791
IV	16015655	16015676	TAATAAGTTTTGGCAGCTTTT	1535	-	162.7	13.1	149.6	180.7	9	3.16993
IV	16789374	16789395	TAATAATACTTTACTTAGCCT	2018	-	-237.1	-83	-154.1	-147.8	8	3
IV	15537027	15537048	TAATAATTCGTCGTCTTCTGA	1899	+	136.1	38.9	97.2	48.8	5	2.32193
IV	15569088	15569109	TAATAATTGCACTGTATTAAT	1373	-	3.9	-64	67.9	23.4	1	0
IV	16627579	16627600	TAATAATTTCCGATATTTAGT	2357	+	28.2	-98.3	126.5	93.7	1	0
IV	17224108	17224129	TAATAATTTGGTCGTTGACTT	1331	-	-149.9	20	-169.9	-163.2	6	2.58496
IV	5816234	5816255	TAATACAACTTTCTAGTGTGT	1039	+	-50.7	-9.8	-40.9	-18.4	4	2
IV	13646752	13646773	TAATACAATACAAGTTTTTCC	1443	+	69.4	-33.1	102.5	-14	1	0
IV	17034060	17034081	TAATACACTTGATCGTGTTTT	1260	-	99.9	42.9	57	5.2	19	4.24793
IV	16621490	16621511	TAATACAGTTCTGTGAAAGTA	1383	+	9.7	-2.4	12.1	1.2	1	0
IV	13990331	13990352	TAATACATCTTTTCTGTTTGG	1199	+	-121.3	-27.7	-93.6	-44.8	8	3
IV	15578601	15578622	TAATACATGGTAATTTGAAAT	1354	+	-73.4	-56.3	-17.1	12.1	28	4.80735
IV	16442688	16442709	TAATACCATTAAGAATCTTTG	1428	+	-99.2	-32.4	-66.8	-55.4	2	1
IV	14398120	14398141	TAATACGCCCTGTAGTCTTCA	2013	-	91.3	77	14.3	-34	8	3
IV	13976826	13976847	TAATACGTCTGGGCGTTTACT	2461	-	157.8	129	28.8	0.1	667	9.38154
IV	16136711	16136732	TAATACTCCCTGTTTGGTTAA	1581	-	12.6	22.5	-9.9	51	17	4.08746
IV	6862902	6862923	TAATACTCTATTTTTCGTTGC	1610	-	-33.1	-25.2	-7.9	-51	3	1.58496
IV	16217544	16217565	TAATACTCTCAAATTATCATT	1193	-	-142.9	-91.7	-51.2	22.5	88	6.45943
IV	14475279	14475300	TAATACTCTTTAATCTTATGT	2005	-	0.9	-78.6	79.5	-3.1	2	1
IV	15944956	15944977	TAATACTGAACTAATTATACA	2535	+	-33.3	-111.1	77.8	115.7	1	0
IV	14097780	14097801	TAATACTGCGATTTGAGTTGC	1970	+	6.6	90.2	-83.6	-93.6	14	3.80735
IV	5893523	5893544	TAATACTTCGGAAAAAGAACC	2095	+	210.7	19.3	191.4	103.2	3	1.58496
IV	15097949	15097970	TAATACTTCTGGATAAAAGTT	2068	+	-38.8	-54.5	15.7	78.3	13	3.70044
IV	15815227	15815248	TAATACTTTTGGTGCTTTCGA	1502	+	111.6	37.7	73.9	2.3	1	0
IV	16563997	16564018	TAATACTTTTTGAGGCTTGAA	1157	-	19.2	6.7	12.5	-23.6	1	0
IV	14734210	14734231	TAATAGAACTTCATCTTTAGA	1938	+	-2.2	-66.5	64.3	-5.6	5	2.32193
X	15793496	15793517	TAATAGAATACACTTAGTTGG	1312	-	102.6	-59	161.6	130.8	1	0
IV	15092939	15092960	TAATAGAATAGAGTTTGCAGA	1452	-	-385.5	-15.1	-370.4	-136.1	4	2
IV	15772985	15773006	TAATAGATACTTGCATTTTCC	2083	+	54.3	0.4	53.9	-47.2	2	1
IV	14628163	14628184	TAATAGATTTTTCCAGCAGAA	2127	-	35.8	-5.1	40.9	95.2	3	1.58496
IV	14685003	14685024	TAATAGGATATCAGAATTCAT	2042	-	38.2	-77.1	115.3	113	6	2.58496
IV	15741445	15741466	TAATAGGATTTTTCGGGGGAA	2295	+	68.4	67.7	0.7	-39.9	7	2.80735
IV	15173997	15174018	TAATAGGCGTCTTTCAATTCA	1804	-	96.9	40.3	56.6	30	36	5.16993
IV	16192624	16192645	TAATAGTGTCTTTTCGGTCTA	1772	-	145	19.6	125.4	85.5	203	7.66534
IV	6168352	6168373	TAATATACTTGGGTTCGGAAA	2375	+	6	29.6	-23.6	88.4	17	4.08746
IV	16914104	16914125	TAATATCAAAAAGTTCCAGAT	2581	+	-3.1	-42.2	39.1	56.7	2	1
IV	16143253	16143274	TAATATCAAATGTTTCAAATC	1735	+	15.9	-32.7	48.6	-39	1	0
IV	15117404	15117425	TAATATCACAACTTCAATTGT	1458	+	52.9	-40.9	93.8	89.4	25	4.64386
IV	14725186	14725207	TAATATCGTAAAAAGTTGTGT	1425	-	384.6	-32	416.6	245.3	24	4.58496
IV	14592084	14592105	TAATATCTGTTTTCTAGTTTT	1663	+	-209.1	-66.7	-142.4	-93.1	64	6
IV	16904676	16904697	TAATATCTTGTGGGCATATAA	2324	-	145	-15.5	160.5	77.5	1	0
IV	5746866	5746887	TAATATGCTGTTTGGCTCAGG	1637	-	218.5	111.1	107.4	55.4	3	1.58496
IV	5323998	5324019	TAATATGGATTCCAGAAAATT	1088	-	-60.1	-34.6	-25.5	-33.5	6	2.58496
IV	15580860	15580881	TAATATGTATTCCTCGAGTAT	1713	-	-39.8	-14.1	-25.7	-28.6	4	2
IV	6025178	6025199	TAATATGTTTTCAACAGTAGT	1521	+	-123.6	-31	-92.6	-94.8	12	3.58496
IV	14556623	14556644	TAATATTAGTCCAGTCCAATT	1515	-	71.9	-22.3	94.2	88.5	102	6.67243
IV	5980167	5980188	TAATATTATGTGGATCTGAAT	1721	-	-143.4	-52.9	-90.5	-62.1	10	3.32193
IV	14170166	14170187	TAATATTTCAGCTCACCCAGT	1783	+	19.3	66.9	-47.6	-44.7	4	2
IV	15286230	15286251	TAATATTTTTCAAGAAGGTGA	1098	-	-174.8	-44	-130.8	-45.3	85	6.40939
IV	14134118	14134139	TAATATTTTTCAATGGAGACT	1061	+	-55.7	-53.1	-2.6	-13.1	62	5.9542
IV	14402988	14403009	TAATCAAACCAATCTTTTTCG	2051	+	-9.3	-15.3	6	-33.2	23	4.52356
IV	14267966	14267987	TAATCAAGTAGTATGAAATTA	1547	-	101.7	-100.8	202.5	122.8	4	2
IV	5827420	5827441	TAATCAGACTTTATTGAGACA	1640	-	-52.6	-25.1	-27.5	26.9	3	1.58496
IV	15178610	15178631	TAATCATAAAAACTTGGATAA	1163	-	-34.5	-72.3	37.8	9	3	1.58496
IV	14192093	14192114	TAATCATTCTTCTATTGTTTC	1322	-	-10.9	-61.2	50.3	5.7	4	2
IV	13833256	13833277	TAATCCAGGTGTTTTCCATGA	1946	-	94.4	61.1	33.3	139.7	2	1
IV	14344833	14344854	TAATCCATATGATCTCAAACT	1642	+	20.2	-31.6	51.8	22.9	856	9.74147
IV	5922141	5922162	TAATCCATGAGTCGTTTTGAT	1049	-	-12.4	59.9	-72.3	-119.7	3	1.58496
IV	14194058	14194079	TAATCCATGTGTAGTAATTTT	1740	-	97.7	-34.8	132.5	64.4	139	7.11894
IV	17233406	17233427	TAATCCGAAGCAATTGAAAGG	1206	-	-70.5	69.9	-140.4	-5.3	1	0
IV	5906153	5906174	TAATCCGAATTTTTTTTCATT	1465	-	61.7	-49	110.7	131.9	25	4.64386
IV	15267022	15267043	TAATCCGGTTATCATAGCTAG	1583	+	87.5	30	57.5	21.5	108	6.75489
IV	15780871	15780892	TAATCCGTTTCTGTATAACAT	1627	+	148.9	-22.5	171.4	107.2	169	7.40088
IV	5200348	5200369	TAATCCGTTTTTTTCTTGTAA	2361	+	182.7	-9	191.7	65	309	8.27146
IV	15920993	15921014	TAATCCTCTTGCAATTTTAAC	1689	+	246.5	-4.4	250.9	157.6	7	2.80735
IV	17249221	17249242	TAATCCTTCTAAATACTCATG	2186	-	57.6	-31.1	88.7	-50.6	1	0
IV	16075214	16075235	TAATCCTTGAGCTCTTCCAAG	1939	-	153.9	84	69.9	21.4	40	5.32193
IV	15314741	15314762	TAATCGACCTGAACTCAGAAA	2335	+	-16.8	77.2	-94	37.1	1	0
IV	17200221	17200242	TAATCGACGAATATTTTTACT	2548	-	-105	-26.5	-78.5	5.3	4	2
IV	13826077	13826098	TAATCGATATGCTATTTTTCC	2002	+	-110.9	2.7	-113.6	-46.4	31	4.9542
IV	5825133	5825154	TAATCGCGTTCTAGAATTTCT	2103	+	209.1	30	179.1	118.1	12	3.58496
IV	15272924	15272945	TAATCGGAATTAATCGGAAAA	1586	-	-41.9	18.7	-60.6	-63.1	12	3.58496
IV	15683005	15683026	TAATCGGTTTTTTGAAAATTT	1623	+	75.6	-35.5	111.1	0.3	13	3.70044
IV	14096117	14096138	TAATCGTAACACTTTTCTAAT	1436	+	-356.8	-35.1	-321.7	-163.9	1	0
IV	6451103	6451124	TAATCGTCCCGTACCTATTAT	1959	+	1.6	47.5	-45.9	-14.6	1	0
IV	17023999	17024020	TAATCGTGGTTTTCAACTTTT	1490	-	85.5	51.9	33.6	-26.4	1206	10.236
IV	16474442	16474463	TAATCGTTCGATTTTCAGAGT	2860	-	-147.4	63.1	-210.5	-106.6	29	4.85798
IV	5736376	5736397	TAATCGTTGTGTCTACTTTTT	1325	-	121.3	33.9	87.4	32.5	4	2
IV	16450185	16450206	TAATCGTTTCGAGGAAACAGT	1020	+	162.8	73.3	89.5	30.4	292	8.18982
IV	16595998	16596019	TAATCTAACAAAGGTTTGTTT	1433	+	117.4	-26.2	143.6	61.3	6	2.58496
IV	17015140	17015161	TAATCTACAAAGCAGGGAAAA	2273	-	249	36.9	212.1	75.8	11	3.45943
IV	15272775	15272796	TAATCTAGACATAGTCTTTTC	2236	-	-36.8	-37.6	0.8	2.8	3	1.58496
IV	14680335	14680356	TAATCTATGCATCTCAACAGT	1431	+	59.9	16.8	43.1	-1.1	5	2.32193
IV	6188674	6188695	TAATCTATTCTAATGTTACTC	2060	+	-4	-101.7	97.7	78.8	2	1
IV	5752060	5752081	TAATCTATTGAAAACTTTAGA	1612	+	-151.9	-87.1	-64.8	100	2	1
IV	16792243	16792264	TAATCTCTTGTTTTCCATTTC	1974	-	52.2	-10.5	62.7	30.7	61	5.93074
IV	15500768	15500789	TAATCTGACAAAAATTGAAAG	1326	-	70.8	0.3	70.5	22.1	1	0
IV	5284108	5284129	TAATCTGAGTCAACCATGCTG	2568	-	141.6	103.9	37.7	-31	37	5.20945
IV	14855719	14855740	TAATCTGATCCATTTTTAATC	2447	-	-76.1	-32.7	-43.4	-44.6	49	5.61471
IV	14991254	14991275	TAATCTGCAGTTTTTGAACGC	1364	+	218	101.9	116.1	29.9	18	4.16993
IV	15568696	15568717	TAATCTGTCATCTGTTTCAAA	2529	-	73.1	0.4	72.7	41.6	11	3.45943
IV	16438865	16438886	TAATCTGTTAACATCCGAATA	1077	-	13.8	-13.8	27.6	74.5	5	2.32193
IV	15714006	15714027	TAATCTGTTCCGTAGAAGAAA	1635	-	-165.4	34.7	-200.1	-254.7	4	2
IV	14671876	14671897	TAATCTTACATTATTGACAGT	2750	-	-259.4	-61.7	-197.7	-55.2	73	6.18982
IV	15726208	15726229	TAATCTTAGGCTGTGAAAAGA	1323	-	-47.7	17.3	-65	31.6	46	5.52356
IV	13771843	13771864	TAATCTTCATTCTTTTTATTT	2065	+	91.1	-83.5	174.6	119.9	1	0
IV	6063291	6063312	TAATCTTCGAATTCCAGAAGA	2759	-	-98.8	24.1	-122.9	-88.6	5	2.32193
IV	15398364	15398385	TAATCTTGTCAATTTGTGTTA	1170	+	33.6	-18.2	51.8	-71.7	1	0
IV	16698303	16698324	TAATCTTGTTCTCTCCCAAAG	1887	-	31.9	30.9	1	39.5	6	2.58496
IV	6028842	6028863	TAATCTTGTTCTGAAGCAAAA	1299	-	58.9	18.1	40.8	53.6	33	5.04439
IV	5643690	5643711	TAATCTTTCAAATTTCTCATG	1862	+	180.5	-42.2	222.7	81.3	1	0
IV	5808285	5808306	TAATCTTTCCACTATTTTTTC	1457	-	3	-47.6	50.6	-0.1	1	0
IV	16543977	16543998	TAATCTTTTTCTGATATTTGC	1605	+	45.5	-56.1	101.6	30.4	1	0
IV	14455522	14455543	TAATCTTTTTCTGTTCAATAG	1435	+	-131.1	-37.9	-93.2	2.2	40	5.32193
IV	15414051	15414072	TAATGAAAAGGATTCTTTATT	1072	+	-42.8	-79.5	36.7	49	73	6.18982
IV	14320049	14320070	TAATGAAGTGATCCAGCAACT	2306	-	-61.3	68.7	-130	-37.6	99	6.62936
IV	15508309	15508330	TAATGAATTCGGCCAATTATT	2005	+	-54.9	41.1	-96	45	1	0
IV	14651887	14651908	TAATGAATTTCCTTGTTGTCT	1411	-	2.8	1.9	0.9	-29.5	2	1
IV	15534939	15534960	TAATGACACTATCTTTGGAAA	1505	+	126.5	-6.1	132.6	47.6	163	7.34873
IV	4956806	4956827	TAATGACAGTTTTTTTTATCC	1871	+	32.5	-46.3	78.8	74.1	4	2
IV	15483548	15483569	TAATGACGTTCTGTTTTTTTC	2107	-	-64.6	39.9	-104.5	-8.6	3	1.58496
IV	15952229	15952250	TAATGACGTTTTTTCCTCTGA	1852	+	162.6	40	122.6	111.2	8	3
IV	15549128	15549149	TAATGACTTTGGATTTTCTCG	2183	+	58.7	9.8	48.9	36.5	28	4.80735
IV	15249603	15249624	TAATGAGAGCTTTTGAAATAG	1570	-	50.4	-27.4	77.8	56.8	1	0
IV	16089542	16089563	TAATGAGCATAACTGTTAAAC	1813	-	78.4	-4	82.4	63.9	2	1
IV	14836563	14836584	TAATGAGCGTTAAATATGTAT	2665	+	-78	-34.1	-43.9	30.4	2	1
IV	5507090	5507111	TAATGATATATTTTGTGGCGA	2553	-	-4.8	-19.2	14.4	-25.9	5	2.32193
IV	14647010	14647031	TAATGATATTTGAACAATGAT	1824	-	-34.4	-68.7	34.3	7.6	3	1.58496
IV	15935767	15935788	TAATGATCCACCTGTTCTCTC	2060	-	62.1	56.7	5.4	-72.7	1	0
IV	6928872	6928893	TAATGATTATTTCTCCGAAAT	1983	+	-11.5	-36	24.5	-18.9	25	4.64386
IV	13993385	13993406	TAATGATTTTATCTGAAAACC	1989	+	-208.4	-38.8	-169.6	-62.8	472	8.88264
IV	14401108	14401129	TAATGCACGGGCTGATATTAT	1161	+	182.5	75.3	107.2	146.9	234	7.87036
IV	5194536	5194557	TAATGCATCGATAATTGTCAA	1760	-	-216.6	12.2	-228.8	-25.8	1	0
IV	13961569	13961590	TAATGCATTTTTAATGTCGGA	1925	-	188.9	26	162.9	112.6	5	2.32193
IV	15248943	15248964	TAATGCCATTTTCCATCAATG	1576	+	-90	38.8	-128.8	-85.4	666	9.37938
IV	16221000	16221021	TAATGCCTTGATATTTGAGGT	1782	-	-70.9	27.2	-98.1	-12.3	14	3.80735
IV	14027726	14027747	TAATGCGAACTTTTCTCTATT	1714	-	39	22	17	34.3	24	4.58496
IV	15816826	15816847	TAATGCGATGTGGGTTCAATC	1111	+	232.3	127.4	104.9	32.1	7	2.80735
IV	16522238	16522259	TAATGCTAGTGGATGAGAAGC	1218	+	85.6	65.5	20.1	-98.1	13	3.70044
IV	15253509	15253530	TAATGCTCACGTTGATCAATT	2122	+	-25.5	82.9	-108.4	-55.5	3	1.58496
IV	17162995	17163016	TAATGCTGATGTAAAATGGTT	2589	+	-110.3	28.5	-138.8	-24.8	1	0
IV	13715642	13715663	TAATGCTGCCTTGAAACACTT	1118	+	148.7	112.9	35.8	25.9	5	2.32193
IV	13946596	13946617	TAATGCTGTCCATAGAATTAT	1828	+	-33.8	-24.1	-9.7	-47.3	1	0
IV	17207591	17207612	TAATGCTTCTCTAACTGTAAT	1572	+	119.9	-11.8	131.7	120.7	1	0
IV	4848871	4848892	TAATGCTTTACGAAAGTCAAA	1103	+	254.9	57.3	197.6	99.9	3	1.58496
IV	15984980	15985001	TAATGCTTTTAAGTTTGTCGA	1526	+	8.4	12.2	-3.8	22.9	14	3.80735
IV	6021562	6021583	TAATGGATCTAAAATTTGTAG	1208	+	-209	-72.9	-136.1	-77.6	5	2.32193
IV	5603157	5603178	TAATGGCAGTATTTGAAATAC	1017	-	-115.1	-16.7	-98.4	68.9	3	1.58496
IV	15841818	15841839	TAATGGCTATTTTTTCGAACC	2367	-	56.1	46.4	9.7	44	3	1.58496
IV	5829009	5829030	TAATGGGTAACAATTCTAAAG	1745	-	-75.2	-23.7	-51.5	19	1	0
IV	16587045	16587066	TAATGGTCCTTGGCTATAGCC	2961	-	211.2	127.1	84.1	17.7	2	1
IV	14391422	14391443	TAATGGTGTTGCCAGAAGATA	2170	+	12.4	52.3	-39.9	70.7	56	5.80735
IV	13956725	13956746	TAATGTAAATATGAGTGTATT	1468	-	-95.4	-95.2	-0.2	8	13	3.70044
IV	14327395	14327416	TAATGTAATGAAGGCCTTCCT	1452	-	85.3	65.3	20	85.1	8	3
IV	16511518	16511539	TAATGTAATTGAAATGATTTT	2450	-	-278.8	-104.7	-174.1	23.2	2	1
IV	15829421	15829442	TAATGTAGTAATTTTTGCAAT	2180	+	-39.4	-46.3	6.9	61.9	125	6.96578
IV	6639357	6639378	TAATGTATAGAAGTCCGGATG	2395	-	168.1	25.4	142.7	108.6	1	0
IV	15980933	15980954	TAATGTCAACGTATTTTTACA	1544	-	79.1	-0.8	79.9	106.3	2	1
IV	16559890	16559911	TAATGTCAATGTCAGAAAAAT	1326	-	31.2	2.2	29	28.6	6	2.58496
IV	14393938	14393959	TAATGTCAGTTGAAAATGTGC	1413	+	-15.2	40.4	-55.6	-13.7	230	7.84549
IV	15312524	15312545	TAATGTCTTTTTCAACTTTTC	2024	-	16.2	-20.5	36.7	42	3	1.58496
IV	5580589	5580610	TAATGTGATTTTGGGTTGAAA	2036	-	45	24.1	20.9	21.1	4	2
IV	16888987	16889008	TAATGTGCATCCTCATGGAAA	2366	-	-10.8	107.4	-118.2	-68	4	2
IV	15316119	15316140	TAATGTGCTGTGATTTTGTGT	1688	-	-37	90.8	-127.8	-156.5	2	1
IV	15780653	15780674	TAATGTTGGAGATTCCCAATT	1381	+	216	27.8	188.2	140.6	1	0
IV	5917518	5917539	TAATGTTGTAATAGCTACTCG	1743	+	41.6	-0.8	42.4	100.2	1	0
IV	5376584	5376605	TAATGTTGTGAAAGGAAATTC	2471	+	-92.3	-1.6	-90.7	-33.9	1	0
IV	14496240	14496261	TAATGTTTGTTCAGCTTTTAA	2806	+	109.7	-8.6	118.3	156.4	51	5.67243
IV	16563179	16563200	TAATGTTTTATCATCCCCACA	2196	-	114	26.3	87.7	28.5	5	2.32193
II	14715488	14715509	TAATTAAAGACATTGGACGGT	1038	-	242.8	25.6	217.2	82	1	0
IV	16150402	16150423	TAATTAAATGTCCGGGAATGA	2382	-	154	35.2	118.8	84.2	3	1.58496
IV	15395259	15395280	TAATTAAATTTACTTTATGAC	2673	+	-25.7	-124.1	98.4	53.9	5	2.32193
IV	14676905	14676926	TAATTAAGGTGGATGTGTACA	1928	-	-80.4	12.6	-93	-37.7	2	1
IV	15959291	15959312	TAATTAAGTCATAGTTATAAC	1040	+	-162	-124.4	-37.6	51.5	1	0
IV	15815223	15815244	TAATTAATACTTTTGGTGCTT	1502	+	24.4	-25.7	50.1	-19	5	2.32193
IV	14907155	14907176	TAATTAATTCATTGATGTTGG	1480	+	-14.1	-49.9	35.8	-6.3	125	6.96578
IV	5602230	5602251	TAATTACTCCATTATTTTTCA	1368	+	-235.4	-97	-138.4	102.6	1	0
IV	16835239	16835260	TAATTAGAAGGCCCGGTGGAA	2159	-	-3.5	159.5	-163	-109.5	221	7.7879
IV	15698932	15698953	TAATTATCATTTTTCTTCGTA	2026	+	-32.4	-64.4	32	-12.5	61	5.93074
IV	15487698	15487719	TAATTATTGGCATATTTTGAC	2208	-	42.2	-53.2	95.4	73.6	508	8.98868
IV	14814098	14814119	TAATTATTTGACCAGAATACT	1794	+	-54.5	-48.9	-5.6	-14.2	2	1
IV	15531702	15531723	TAATTATTTGGATTCCATTCT	1550	-	144	-52	196	116.3	6	2.58496
IV	15565583	15565604	TAATTATTTTGTCGCAGAGAA	1689	-	37.1	26.7	10.4	-23.1	1	0
IV	5135634	5135655	TAATTATTTTTTACGACAGTT	1342	-	-29.9	-54.7	24.8	19.3	1	0
IV	5348205	5348226	TAATTCAAATGTTTGACAATT	1004	+	34.4	-26.3	60.7	69.3	49	5.61471
IV	13728968	13728989	TAATTCAAATTCATATCGAAA	1432	+	-143.9	-58.3	-85.6	-49.4	5	2.32193
IV	6412722	6412743	TAATTCAACATGGTGCTCCTT	1922	+	132.7	71.2	61.5	94.3	4	2
IV	16258622	16258643	TAATTCAGGAGGTTTACCTTT	1491	-	37.3	50	-12.7	-20.6	25	4.64386
IV	16915342	16915363	TAATTCAGTCAGGAGAAAAAC	1947	-	-134.3	19.2	-153.5	-50.7	119	6.89482
IV	13906669	13906690	TAATTCATCTAATCGAGATTT	1458	+	73.8	-12.1	85.9	78.1	107	6.74147
IV	16794212	16794233	TAATTCATTTCGATCATCATT	2539	-	-78.8	-21.5	-57.3	-44.3	9	3.16993
IV	15247906	15247927	TAATTCATTTTTTTCATAAAA	1582	-	-8.4	-122.3	113.9	56.7	19	4.24793
IV	17210625	17210646	TAATTCCAGACACACAGAAGG	1947	-	123.8	73.5	50.3	88.1	1	0
IV	15567255	15567276	TAATTCCAGATTTTCAAAGTG	1090	+	-54.8	6.5	-61.3	-59.6	348	8.44294
IV	14873222	14873243	TAATTCCATATAATATTTATT	2124	+	-93.9	-171.2	77.3	47.5	3	1.58496
IV	13867676	13867697	TAATTCCATTTGTGATCTTTT	2099	+	73.3	-7	80.3	29.2	24	4.58496
IV	16077022	16077043	TAATTCCCAACTTTGTAATCC	2059	+	52.1	3.55271e-15	52.1	37.4	48	5.58496
IV	15819829	15819850	TAATTCCGATCTAGATTTCAT	1723	+	63.7	-21	84.7	77.3	14	3.80735
IV	16270604	16270625	TAATTCCGGAAAAAAACGAAT	2446	+	63.8	60.4	3.4	60.1	9	3.16993
IV	15360776	15360797	TAATTCCGGGACGCTGAATAT	2095	+	217.5	140.6	76.9	54.5	597	9.22159
IV	17152071	17152092	TAATTCCGTAACTGTATGATG	2420	-	125.4	21.1	104.3	47.6	97	6.59991
IV	15151532	15151553	TAATTCCGTACAGCTTTTAAT	2064	+	63.8	28.7	35.1	86.5	357	8.47978
IV	14444359	14444380	TAATTCCTTCTGAAATAACAA	1935	-	56.7	-23.2	79.9	32.4	2	1
IV	14911787	14911808	TAATTCGACGATTGTTGTTCT	2463	-	283.1	83.5	199.6	134.7	870	9.76487
IV	16116430	16116451	TAATTCGCATTCTGAAAGGTT	1822	+	91.6	73.4	18.2	-15.6	19	4.24793
IV	15587309	15587330	TAATTCGTCCTTCATGGCTGG	1287	-	137.9	136.2	1.7	-25.2	11	3.45943
IV	15537030	15537051	TAATTCGTCGTCTTCTGAAGA	1899	+	184.1	63.3	120.8	49.6	4015	11.9712
IV	6598923	6598944	TAATTCGTCTATACCAAACAG	1388	+	-175.3	3.6	-178.9	-75	1	0
IV	15356455	15356476	TAATTCTAATGGGTTTTTGCA	1211	+	70.6	-0.8	71.4	39.3	1	0
IV	16009705	16009726	TAATTCTAGGCGGATCAAATC	1501	-	113.9	45.3	68.6	40.8	85	6.40939
IV	5279681	5279702	TAATTCTAGTTTCGCTTCGCT	1404	+	-182.4	88.3	-270.7	-99.5	26	4.70044
IV	14382465	14382486	TAATTCTCCGAGAATTCAACT	1591	+	167.2	20	147.2	40.4	1	0
IV	14036927	14036948	TAATTCTGACATTTCTTCTGA	2375	+	13.2	-13.3	26.5	-14.3	3	1.58496
IV	6468589	6468610	TAATTCTGATCGTAAAAATAT	1604	+	45.3	-78.7	124	64.8	42	5.39232
IV	11245851	11245872	TAATTCTGTCCTTGAATAGCT	2490	-	45.8	11.7	34.1	-14.8	1	0
IV	15589765	15589786	TAATTCTGTCGCGCTTTTGAC	1836	-	129.1	141.3	-12.2	-51.2	3	1.58496
IV	13643406	13643427	TAATTCTTCAATGATTGATTA	1689	-	-33.2	-67.5	34.3	38.7	29	4.85798
IV	17068336	17068357	TAATTCTTCACAGTCCTTAAA	2369	+	105.3	-5.8	111.1	184.2	40	5.32193
IV	17134058	17134079	TAATTCTTCACAGTCTCCATT	2103	-	285.4	36.9	248.5	174.2	8	3
IV	4838720	4838741	TAATTCTTCGTTTTGCAATCT	1624	+	163.5	31.1	132.4	125.5	31	4.9542
IV	15172646	15172667	TAATTCTTCTTTCAATTGATT	1464	+	12.3	-62.1	74.4	22.8	1	0
IV	15224188	15224209	TAATTCTTCTTTCTTGGTAAT	1503	+	28.9	-44.5	73.4	117.1	252	7.97728
IV	5342275	5342296	TAATTCTTTCGCGTTTCAATT	1644	-	167.7	63.4	104.3	50.3	7	2.80735
IV	15991496	15991517	TAATTCTTTTGTTCTTTTTTT	1958	-	78.8	-59.2	138	29.1	3	1.58496
IV	14449829	14449850	TAATTGACCGATTTTAAATTT	1880	+	-55.5	-29	-26.5	94.8	1	0
IV	17074615	17074636	TAATTGAGCTACATACCAGGG	2336	+	-434.4	77.2	-511.6	-376.9	6	2.58496
IV	15569085	15569106	TAATTGCACTGTATTAATTTG	1373	-	13.1	-46.8	59.9	24.6	306	8.25739
IV	15988734	15988755	TAATTGCATAACTTTTATTTT	1588	-	-165.4	-97.8	-67.6	-23.1	1	0
IV	15596742	15596763	TAATTGCTTCTAATGGTTTTC	2055	-	92.7	-19.5	112.2	39.8	3	1.58496
IV	16677186	16677207	TAATTGGACTTGGTGATAATT	2274	-	146.5	10.6	135.9	78.9	15	3.90689
IV	14161006	14161027	TAATTGGTACAGATTCTTATT	1334	-	-203.5	-61.4	-142.1	-46.2	163	7.34873
IV	6133305	6133326	TAATTGGTATTAATTATCAGG	2669	+	-140.6	-80.8	-59.8	-53.9	21	4.39232
IV	15979990	15980011	TAATTGGTCGAGATAAACTTT	1728	+	-52.3	1.8	-54.1	10.1	3	1.58496
IV	15360128	15360149	TAATTGGTCGGCTGCTTCAAT	2246	-	-23.5	142.8	-166.3	-128.6	11	3.45943
IV	14007442	14007463	TAATTGGTGTTCTGCTTCAAA	2513	+	120.1	48.7	71.4	13.7	5	2.32193
IV	14527702	14527723	TAATTGTAGTGATTGATCAAT	1136	-	59.1	-39.4	98.5	57.1	88	6.45943
IV	16817125	16817146	TAATTGTCGGATAACCACATT	2370	+	151.7	66.2	85.5	29.9	1	0
IV	15914356	15914377	TAATTGTCGTACACTATCGCC	2371	+	134.9	94.7	40.2	-21	1	0
IV	15775205	15775226	TAATTGTCTCTGTGTGGGTAT	1570	+	94.3	48.6	45.7	33.7	2	1
IV	5927882	5927903	TAATTGTGAACTCCTTTTCAT	1831	+	47	4.5	42.5	20.4	54	5.75489
IV	15399770	15399791	TAATTGTGTCATATTCAAACT	1979	+	120.2	-36.7	156.9	64	1094	10.0954
IV	15175910	15175931	TAATTGTGTGAAACAATTTTC	1915	-	-57.7	22.1	-79.8	-164.7	1	0
IV	16509844	16509865	TAATTGTTTCATCAAGCTTTT	1751	-	45.1	-16.2	61.3	36.8	7	2.80735
IV	16140010	16140031	TAATTGTTTTTCAGCGTGTCC	2426	+	87.8	91.5	-3.7	35.9	37	5.20945
IV	13700862	13700883	TAATTTAAAGCACGAGACTTA	1094	-	-60.8	22.3	-83.1	-52	1	0
IV	15879094	15879115	TAATTTAACTGATTTTTCCGA	1645	-	-93.2	-23.8	-69.4	-17.9	2	1
IV	15309938	15309959	TAATTTAATGGTATTGTAATA	2636	+	14.9	-136.7	151.6	99.5	1	0
IV	14597770	14597791	TAATTTACAACCACTTGTAGT	2666	+	-58.9	-3.4	-55.5	51.2	4	2
IV	14101241	14101262	TAATTTACACCGCATTATTAG	1575	+	-21.6	-7.2	-14.4	10.1	4	2
IV	14243540	14243561	TAATTTAGTCACATTCTTTTG	2472	-	-179.2	-48.2	-131	-91.1	2	1
IV	14291756	14291777	TAATTTAGTCATTGGTGTTAC	1911	+	31.1	-0.1	31.2	-52.2	5	2.32193
IV	14982553	14982574	TAATTTAGTTATTTTACGACT	2306	-	-2.4	-72.9	70.5	33.5	466	8.86419
IV	15167776	15167797	TAATTTCAACAGGTGATCTTC	1088	-	-48.8	15.1	-63.9	25.8	100	6.64386
IV	16994177	16994198	TAATTTCACTGGCGATGAATG	2372	-	231.7	68	163.7	140	3	1.58496
IV	16030587	16030608	TAATTTCAGGATTTGAATGCT	2541	-	-67	-6.4	-60.6	-16	490	8.93664
IV	16467883	16467904	TAATTTCATTTTGTCGCAACA	1601	-	17.3	36.9	-19.6	4.1	1	0
IV	5123893	5123914	TAATTTCCAGTACCATATGAC	2680	+	-127.4	-2.2	-125.2	-125.7	38	5.24793
IV	15278821	15278842	TAATTTCCCATTTTTTAGATA	1293	+	90.2	-77	167.2	113.1	127	6.98868
IV	16627582	16627603	TAATTTCCGATATTTAGTTTC	2357	+	76.1	-55.9	132	87.8	687	9.42417
IV	6190165	6190186	TAATTTCGTCAGCATGGCTAG	2466	+	165.5	122.7	42.8	11.1	51	5.67243
IV	5626969	5626990	TAATTTCTTCCTATCTTGTTT	2566	+	-16.1	-63.2	47.1	35.3	9	3.16993
IV	15750626	15750647	TAATTTGACCATCATCTTTCC	1622	+	41.6	33.2	8.4	138.4	3	1.58496
IV	5717444	5717465	TAATTTGATTCAAGGTGGTCG	2154	+	125	52.9	72.1	73.4	1	0
IV	16164710	16164731	TAATTTGGTTGGTGTATGAAG	1954	-	132.6	41.2	91.4	60.9	9	3.16993
IV	5981680	5981701	TAATTTGTACGACAGTAAAAA	1494	-	45.9	12.7	33.2	11.7	3	1.58496
IV	16896563	16896584	TAATTTGTCTCTCTTTTTTCC	1236	-	129.3	-13.3	142.6	68.9	1	0
IV	15978088	15978109	TAATTTGTTCAGTGTAGGATA	1198	-	35.6	-11.9	47.5	15.2	323	8.33539
IV	15811080	15811101	TAATTTTAAATCATCGTGAAG	1485	+	-309.5	-23.7	-285.8	-127	41	5.35755
IV	14099924	14099945	TAATTTTAAGAATGAATGGCA	1722	-	-20.7	-33	12.3	50.6	54	5.75489
IV	6412112	6412133	TAATTTTACGAAACGGTGTGA	2276	+	62.3	66	-3.7	-8.7	5	2.32193
IV	5564648	5564669	TAATTTTATGTACGTTGTTTA	1126	+	14.9	-19.5	34.4	-8.3	8	3
IV	14664822	14664843	TAATTTTCCACGAGCGGTACA	1403	-	169.1	150.4	18.7	-72.1	79	6.30378
IV	14225555	14225576	TAATTTTCTTATAACGCTGTT	2159	+	-14.7	-2.3	-12.4	9.4	8	3
IV	14003407	14003428	TAATTTTCTTTTTTTTATGCA	1896	+	-123.9	-68.9	-55	-125.6	1	0
IV	16004564	16004585	TAATTTTGACAATCCATTTAC	1690	-	-249.3	-31	-218.3	-34.6	4	2
IV	15723069	15723090	TAATTTTGACATTAAATGTTA	2160	+	54.5	-77.6	132.1	69	3	1.58496
IV	14393493	14393514	TAATTTTGCACGGTTTCTGGT	1659	+	129.6	105.2	24.4	9.3	74	6.20945
IV	16537819	16537840	TAATTTTGCTGAATTAAAAAA	1499	-	-73.3	-80.1	6.8	36.6	3	1.58496
IV	5672192	5672213	TAATTTTGGATTGATTTGTGC	1985	+	138.3	5.32907e-15	138.3	55.2	3	1.58496
IV	13948776	13948797	TAATTTTGTAGGACTTCAATT	2081	-	-111	-22.9	-88.1	25.8	1172	10.1948
IV	14396754	14396775	TAATTTTGTTTTAATTCGCCT	1867	+	-174.1	-18.3	-155.8	20.4	3	1.58496
IV	15083419	15083440	TAATTTTTCGATCAATCAAAT	1278	-	66	-14.5	80.5	39.1	79	6.30378
IV	15679545	15679566	TAATTTTTGAAGTCTCACACA	2178	+	220	8.8	211.2	199.5	13	3.70044
IV	5606951	5606972	TAATTTTTGCAATCTTTGGAC	2249	-	39.4	26.8	12.6	-46.5	53	5.72792
IV	14403685	14403706	TAATTTTTTAGTTTGGTGAGT	1798	+	-28.5	-38	9.5	-23.9	416	8.70044
IV	15311952	15311973	TAATTTTTTATTCGTGGTTAA	1511	-	-183.3	-49.2	-134.1	-13.8	1	0
IV	15881812	15881833	TAATTTTTTCATTTGCAGATT	2349	+	-139.6	-30.8	-108.8	1.4	9	3.16993
IV	16589906	16589927	TAATTTTTTGGGCTTTTTTTG	1925	+	113.3	12.2	101.1	9.4	1	0
IV	5149012	5149033	TAATTTTTTTCACTGTAACGT	1367	-	-47.3	1.8	-49.1	10.9	5	2.32193
IV	14836836	14836857	TAATTTTTTTGAAGATTTACG	1655	+	-151.6	-70.6	-81	-5.3	3	1.58496
IV	5771178	5771199	TAATTTTTTTGTATTGGGAGT	1594	-	137.1	-21.9	159	62.5	27	4.75489
IV	13696766	13696787	TACAAAAAAGTGGATGAAGGA	1839	-	86.6	13.2	73.4	81.5	1	0
IV	14916514	14916535	TACAAAATCGATTGAAGTTCT	1283	-	174.4	-11.3	185.7	133.1	232	7.85798
IV	16043258	16043279	TACAAAATTATTTGGCATATT	2064	-	-18	-68.4	50.4	37.3	4	2
IV	16187501	16187522	TACAAAATTTTGAAGGATCGA	1962	-	27.2	7.3	19.9	58.7	1	0
IV	14354649	14354670	TACAAAGGTTCCTAGAAGAAT	1887	-	-73.3	10.5	-83.8	-72	32	5
IV	15399457	15399478	TACAAAGTTGCTTCAATGTGA	1963	+	23.7	41	-17.3	-29.4	49	5.61471
IV	14224967	14224988	TACAAATCCATTTGATCATTG	2269	+	-199.9	0.7	-200.6	-98	363	8.50383
IV	5816744	5816765	TACAACCCACGACAGGCTTGT	2317	-	138.3	166.5	-28.2	-36.9	50	5.64386
IV	15540452	15540473	TACAACGGTATTTCAAGTTTC	1362	+	42.3	54.5	-12.2	35	3	1.58496
IV	14495457	14495478	TACAACGTAGAGTACTGAACT	2292	+	27.2	28	-0.8	113.4	385	8.58871
IV	14494641	14494662	TACAACGTAGAGTACTGGCTA	2574	+	257.2	70.9	186.3	139.4	363	8.50383
IV	14607316	14607337	TACAACGTCGGTCAAACACAC	2005	+	6.7	163.3	-156.6	-133.9	91	6.50779
IV	13831345	13831366	TACAACTTAGGGTTGAAACCA	2658	-	-13.4	44.4	-57.8	21.7	1	0
IV	13722849	13722870	TACAACTTTCATTTTATTTTA	1225	-	39.3	-83.7	123	164.3	28	4.80735
IV	5434386	5434407	TACAAGGACTGCTAGTTTTGA	1965	+	189.8	49	140.8	111.8	138	7.10852
IV	15855235	15855256	TACAAGTTTGATTTTGTAGTT	1933	-	-278.6	-41.7	-236.9	-36.8	22	4.45943
IV	14906163	14906184	TACAATAACGTGTTTTTATCT	2090	+	-48.4	-41.3	-7.1	78.6	43	5.42626
IV	14942198	14942219	TACAATAGCACGAATACGATT	2440	-	-11.3	47.4	-58.7	-11.5	10	3.32193
IV	16207022	16207043	TACAATATGGTAGCTCGATCT	1628	-	-25.1	18.6	-43.7	70.7	8	3
IV	13996935	13996956	TACAATCAACAATTGTTGAGA	2467	-	120.9	0.1	120.8	55.4	2	1
IV	15924339	15924360	TACAATCGTCAAAGAAGTTCG	1164	-	56.3	75.6	-19.3	23.8	29	4.85798
IV	14049718	14049739	TACAATGAGAAGCAATGTGAA	1190	+	123.1	35.1	88	70	2	1
IV	13681402	13681423	TACAATGCACGCTTCTGCGAA	1961	+	314.6	195.4	119.2	32.4	2	1
IV	13904778	13904799	TACAATGCGGAAAAAAATACT	1833	+	127.4	17.2	110.2	127.9	2	1
IV	15389093	15389114	TACAATGCTAATTTTTTTTAT	1370	-	-45.8	-84.3	38.5	-35.4	6	2.58496
IV	14473885	14473906	TACAATGTGAAAAGTTTCATT	2461	-	179.8	-20.7	200.5	178.5	301	8.23362
IV	15839560	15839581	TACAATTAAATTTCACAAAAT	1084	-	-189.6	-86.6	-103	-86.7	1	0
IV	6075214	6075235	TACAATTATTACAAGACGCGT	2161	-	-118.6	35.8	-154.4	-122.7	6	2.58496
IV	16105775	16105796	TACAATTCATTTTTTGTTGTC	2166	-	85	-23.1	108.1	50.3	9	3.16993
IV	14607187	14607208	TACAATTTATACCATTCTGCC	1043	+	-66.1	-4	-62.1	-39.2	145	7.17991
IV	16897171	16897192	TACAATTTATCATCTGAGACT	2220	+	-86.6	-55.9	-30.7	10.6	33	5.04439
IV	14166911	14166932	TACAATTTGCTGTTCTCTGAG	1275	-	122.8	56.3	66.5	6.1	1	0
IV	15322603	15322624	TACAATTTTAATTTTAATGTC	1200	+	-246.2	-124.9	-121.3	-32.3	29	4.85798
IV	16798339	16798360	TACACACTTGACTTAGGTCTC	1128	+	-77.2	95.9	-173.1	-161.6	15	3.90689
IV	6112711	6112732	TACACACTTGGCAGCGCAAAA	1167	+	270.2	206.3	63.9	66.9	5	2.32193
IV	14899440	14899461	TACACAGTAAATTATTTTGAA	2417	-	-114.5	-81.6	-32.9	46.4	1	0
IV	14434266	14434287	TACACCAAAATCTGAATTTTT	1811	-	137.4	-39.3	176.7	155.7	552	9.10852
IV	15868450	15868471	TACACCGGAGCACTAAGGTAG	2377	+	-603.2	140.8	-744	-402.3	9	3.16993
IV	15832450	15832471	TACACGATCAGTAGGTGAAAA	1766	-	64	52.9	11.1	-23.9	1	0
IV	15573257	15573278	TACACGATTGATCTCACTTTA	1061	+	-160.4	20.6	-181	-8.8	87	6.44294
IV	14270119	14270140	TACACGCGATTGATTTTTATC	1384	+	27.1	68.7	-41.6	-114.5	15	3.90689
III	11324785	11324806	TACACGTGACAACTTTAACAT	1771	-	-40.4	45.2	-85.6	-30.1	1	0
IV	5405188	5405209	TACACTCCGTTTTGAACGTAG	1085	+	110	109.6	0.4	-26.3	232	7.85798
IV	5108516	5108537	TACACTCGACTTTATAAAAAG	1075	-	107.7	2.2	105.5	66.2	2	1
IV	14745924	14745945	TACACTGGAGTTTTTAGATTT	2651	-	66.7	-11.8	78.5	59	12	3.58496
IV	15886433	15886454	TACACTTATCCCATTTCTTCC	1527	-	-106.2	38.7	-144.9	-58.9	5	2.32193
IV	14915790	14915811	TACACTTCGACATCTTCGAGT	2025	+	87.5	107.5	-20	29.6	23	4.52356
IV	17034057	17034078	TACACTTGATCGTGTTTTAGC	1260	-	154.7	78.2	76.5	49.1	2	1
IV	13914907	13914928	TACACTTGTGCATATGTACTG	1813	-	163.7	45	118.7	78.8	2379	11.2161
IV	17236135	17236156	TACACTTTAAGAAGTTTTTGG	2252	+	-39.2	-5.2	-34	-3.6	1	0
IV	14323292	14323313	TACACTTTTTTCTGAACTTTT	1598	-	-51	-16	-35	-8.8	4	2
IV	5106849	5106870	TACAGAAGTAGAATTCGAACC	1733	-	-92.5	34.3	-126.8	-97.5	1	0
IV	5161674	5161695	TACAGAAGTGGACGTATTTAG	1461	-	223.6	59.3	164.3	71.5	5	2.32193
IV	14571417	14571438	TACAGAGCATATCAATTTATT	2448	-	83.9	-52	135.9	138.4	1	0
IV	13606513	13606534	TACAGAGTCCAAAATTTCTTC	1746	-	-19.6	22.1	-41.7	-18.8	17	4.08746
IV	17073543	17073564	TACAGAGTGTAATCACGACTG	1189	-	-49.5	76.9	-126.4	-12	6	2.58496
IV	16387843	16387864	TACAGATCAGCTGATGAACAT	1936	-	271.5	49.2	222.3	114	6	2.58496
IV	16623751	16623772	TACAGATCAGTTTTTATTCCA	2373	+	-132.6	-41.7	-90.9	3.8	4	2
IV	15812608	15812629	TACAGATTCTGACAAAAATAA	1551	-	-6.4	-41.5	35.1	103.1	4	2
IV	15750875	15750896	TACAGCAAATTTTCTGAAGAG	1388	+	122.3	28.3	94	48	33	5.04439
IV	16177135	16177156	TACAGCAACCTGCCAAGTCGT	1990	-	336.3	177.1	159.2	102.6	1774	10.7928
IV	16772808	16772829	TACAGCAACTGCAGTTAATCG	1296	+	176.7	133.6	43.1	-11.5	54	5.75489
IV	14646480	14646501	TACAGCCCACTGCCATCTAGT	1329	-	274.2	147.3	126.9	87.7	36	5.16993
IV	5966193	5966214	TACAGCGCTTTTATGACAATT	1732	+	183.9	56.8	127.1	107.2	5	2.32193
IV	14819460	14819481	TACAGCTCTTTCAAATTTTTC	2331	+	251.5	8.4	243.1	175.5	9	3.16993
IV	13712623	13712644	TACAGCTGTTTTAGTTGGTTT	1108	+	110.5	75.8	34.7	46.6	21	4.39232
IV	15961359	15961380	TACAGCTTCTCTGTCATCTGC	1262	-	183.6	96.6	87	-1.9	453	8.82337
IV	17198206	17198227	TACAGGAAGAAATGGCACTAC	2953	-	-53.7	87.5	-141.2	-109.5	57	5.83289
IV	16021589	16021610	TACAGGATCAGTGAAAGGTGA	2051	+	-74.2	83	-157.2	-132.5	194	7.59991
IV	15995444	15995465	TACAGGCTGATAACTCGCAGG	1319	-	144	144.4	-0.4	51.1	118	6.88264
IV	16637637	16637658	TACAGTAACACCGGTCGAAAA	1862	+	290.3	114.5	175.8	134.4	2	1
IV	15204771	15204792	TACAGTATTGGTAAGGTGGAA	1931	-	94	29.7	64.3	55.6	1	0
IV	15144226	15144247	TACAGTCGTTTTTCTTTCAAT	1660	-	164.4	41.7	122.7	48.4	316	8.30378
IV	16141408	16141429	TACAGTGATTTGGATTTTTAC	2069	+	44.3	-26.3	70.6	106.3	23	4.52356
IV	13818295	13818316	TACAGTGGAATTCAAAAAAAA	1226	+	-219.9	-19.9	-200	-97.8	8	3
IV	13823315	13823336	TACAGTGGAATTCAAAAAAAT	1226	+	-207.5	-20.8	-186.7	-98.7	62	5.9542
IV	16662888	16662909	TACAGTGTTGAAAATGAAGGT	1498	-	274.2	15.9	258.3	162.5	27	4.75489
IV	16621493	16621514	TACAGTTCTGTGAAAGTAGAC	1383	+	42	25.6	16.4	-12.8	2499	11.2871
IV	15533985	15534006	TACAGTTCTGTTTAAAGCTGT	2046	+	76.2	30.8	45.4	19.5	192	7.58496
IV	16781058	16781079	TACAGTTTCAATCGCATTTCA	1774	-	219.8	60.5	159.3	109.4	10	3.32193
IV	17043309	17043330	TACAGTTTTTTCCTATTCGGT	1801	-	108.8	14.5	94.3	-0.8	6	2.58496
IV	14396540	14396561	TACATAAGATGTTTGTTTTCG	1286	+	67	-0.3	67.3	93.4	3	1.58496
IV	16173741	16173762	TACATACTCATTGAATGGTAG	2317	+	162.1	6.6	155.5	66.7	3	1.58496
IV	16171371	16171392	TACATAGCCGTTTTGGTCAGT	2439	+	179.5	102.1	77.4	11.1	101	6.65821
IV	5201579	5201600	TACATAGCTTTTCCAGTGATT	1543	-	106.2	33	73.2	22.5	8	3
III	1181082	1181103	TACATATAGCACCGGCGTGTC	1060	-	236.7	156.2	80.5	15.6	1	0
IV	14342515	14342536	TACATATCACTTTCATAACCC	2293	+	-22.6	-31.5	8.9	40	2	1
IV	16196773	16196794	TACATATGAATATTAGCGTTT	2414	-	53.2	-53.5	106.7	101.8	16	4
IV	5386924	5386945	TACATATGTAGTGTCCACTAT	2030	+	-56	-5.2	-50.8	-48.9	1	0
IV	5415099	5415120	TACATATTTGAAAATTCTTTG	1593	+	-31.9	-77.1	45.2	-56.3	1	0
IV	13710974	13710995	TACATCAATGACAGAAAGATC	1902	-	-38.1	-0.8	-37.3	16.8	1	0
IV	6130132	6130153	TACATCACAAACAACTGTAGT	2511	-	79.1	21.7	57.4	24.7	2	1
IV	15267466	15267487	TACATCAGCCGCTCGAAGAGG	1785	+	-70.6	188.4	-259	-83.8	1045	10.0293
IV	15177092	15177113	TACATCCGAGCCAATTTTGAA	2133	-	192.6	100.2	92.4	71.8	4	2
IV	16073618	16073639	TACATCGCAGTGAAAGTACCC	1623	-	222.9	107.9	115	74.4	36	5.16993
IV	15652040	15652061	TACATCTGAAACAGGATGAAT	1435	+	49.8	-2.1	51.9	169	24	4.58496
IV	14263274	14263295	TACATCTTCTATTTTAATTGC	2653	-	-35.6	-83.1	47.5	21.3	8	3
IV	6448147	6448168	TACATCTTGCATTTTAAATAG	1615	+	148.5	-50.2	198.7	178.3	4	2
IV	13990334	13990355	TACATCTTTTCTGTTTGGAAA	1199	+	-81.2	19.5	-100.7	-16.3	68	6.08746
IV	5339209	5339230	TACATGAACTACATACTTTAC	1934	-	-64.2	-58.7	-5.5	-4.8	3	1.58496
IV	15063609	15063630	TACATGAGGGAGATCTTTTTT	1920	-	10	22.6	-12.6	11.4	16	4
IV	15710174	15710195	TACATGAGTCATATCATTACT	1508	-	-12.8	-59.9	47.1	68.8	6	2.58496
IV	15163279	15163300	TACATGATTTTCCAAATAAAA	1913	+	-362	-53	-309	-149	1	0
IV	5981471	5981492	TACATGCCATCGACGGCCATC	2949	-	300	224.3	75.7	-31.6	233	7.86419
IV	15726974	15726995	TACATGCTCTTCTCATTAAAC	2447	-	-39.2	26.5	-65.7	-62.6	12	3.58496
IV	16004253	16004274	TACATGCTGTTTTTCCGTTAA	1339	+	194	70.9	123.1	49.3	93	6.53916
IV	5352318	5352339	TACATGCTTAACATTACGCCC	2560	-	33.1	88.9	-55.8	88.4	5	2.32193
IV	15721507	15721528	TACATGGGAATTGTTTTCAGA	1668	-	-42	47.7	-89.7	-9.9	17	4.08746
IV	15578604	15578625	TACATGGTAATTTGAAATTCC	1354	+	-91.9	-43.9	-48	20.8	50	5.64386
IV	5284746	5284767	TACATGGTCATTTTATTCTGG	1421	-	129.3	-13.3	142.6	57.1	7	2.80735
IV	16047221	16047242	TACATGGTTTCTCCTTTATTT	1037	-	-78.3	-4.4	-73.9	-94.3	5	2.32193
IV	15296716	15296737	TACATGTGGACCTCCAATTTA	1159	-	202.3	61.6	140.7	49.3	36	5.16993
IV	16781442	16781463	TACATGTGGTTTTTGCTGAAC	1725	-	145	82.7	62.3	33.4	5	2.32193
IV	15421667	15421688	TACATGTGTTCTTCTACATAA	2260	+	-39.6	-26.2	-13.4	43.6	2	1
IV	14854884	14854905	TACATGTTCTCCATTTTATCG	1987	-	-2.7	3.7	-6.4	12.2	88	6.45943
IV	16564292	16564313	TACATTAATATTGTTCGGAAA	2402	-	49.5	-49.2	98.7	24.2	22	4.45943
IV	14358570	14358591	TACATTAGAATGAGAAATTAA	1491	-	7.8	-98.7	106.5	70.6	6	2.58496
IV	16619030	16619051	TACATTATTGGCATATATAAC	1084	+	-182	-92.9	-89.1	168.4	107	6.74147
II	9461606	9461627	TACATTCGGAAAAAAAACCTG	1710	+	-195.2	44.7	-239.9	-160.6	2	1
IV	15215977	15215998	TACATTCGGGATTGTTGGTAA	1897	-	89.9	76.4	13.5	57.9	36	5.16993
IV	16833751	16833772	TACATTGAACTTTTTCGAAAA	2464	+	25.9	19.6	6.3	-21.1	17	4.08746
IV	16194551	16194572	TACATTGAGTGAATGATTTGT	1912	-	-306.6	6.2	-312.8	-173.4	2	1
IV	17209144	17209165	TACATTGATGTTGGCACATTA	1221	+	0.4	49.6	-49.2	-83.9	2	1
IV	16125322	16125343	TACATTGATTTGTTTTTTCTT	1671	+	-1.4	-56.5	55.1	16.1	275	8.10329
II	7765409	7765430	TACATTGCGTAGCTTGTAGGG	1509	+	120	111	9	-25.1	1	0
IV	14921634	14921655	TACATTTCCTCAATTTCATCG	1825	+	-14.8	2.2	-17	3.4	13	3.70044
IV	5286041	5286062	TACATTTCGGTTATGGTTTTC	1786	+	-30.2	34.7	-64.9	-52.6	35	5.12928
IV	16796736	16796757	TACATTTGCTATTCAATCCAC	1716	+	25.7	26.2	-0.5	-29.2	3	1.58496
IV	14731627	14731648	TACATTTGTTGTGAAAAACCT	3070	-	56.8	-2.3	59.1	12.9	2	1
IV	14965375	14965396	TACATTTTGATTTATGAACTG	1508	+	14.4	-29.4	43.8	-28.2	74	6.20945
IV	16876036	16876057	TACCAAAAAATTATTCAACTC	1870	+	-101.5	-40.8	-60.7	-59.3	1	0
IV	15630786	15630807	TACCAAAAATCGCTTTCAAAT	1739	+	62.6	19.7	42.9	23.5	398	8.63662
IV	16698565	16698586	TACCAAAGAGTCAAAAGAATG	1008	-	191.1	12	179.1	152.5	11	3.45943
IV	16018631	16018652	TACCAACATCTGCTTTGGAAA	1901	+	176.9	64.5	112.4	17.1	6	2.58496
IV	15163175	15163196	TACCAAGTACGCATTTTTCCA	1634	+	103.8	93.1	10.7	-58.7	12	3.58496
IV	16012332	16012353	TACCAAGTTGGGATTAATTTT	2067	+	94.6	-7.9	102.5	96.6	7	2.80735
IV	14701204	14701225	TACCAAGTTTATACAGTCAGG	1509	+	-98.8	36.2	-135	-127.9	2	1
IV	16531514	16531535	TACCAATCTTCTTATTATTGG	1612	-	-25.9	-74.3	48.4	37.2	3	1.58496
IV	6170432	6170453	TACCAATGGTTTAGACTTGGA	1563	+	-41.4	26.6	-68	-50.1	2	1
IV	16532793	16532814	TACCAATTCAAGGTGCGTAGC	1271	-	303.5	147	156.5	74.8	585	9.19229
IV	15258833	15258854	TACCAATTCGTCATGTTTATG	2424	+	121.2	38.6	82.6	16.8	901	9.81538
IV	4886922	4886943	TACCAATTGGTTTCCGATTGA	1768	-	146.1	94	52.1	-19.9	3	1.58496
IV	5825469	5825490	TACCACGAATTCCTAGAGAAC	1760	+	133.1	79.8	53.3	-70.6	2	1
IV	14257653	14257674	TACCACGATTTTTATCACAAA	2168	-	114	-0.7	114.7	70.1	2	1
IV	14420474	14420495	TACCACTTGCTCTTTTGCTCA	1651	-	94.1	101.6	-7.5	-38.7	182	7.50779
IV	15496285	15496306	TACCAGATCTTGAACGTTTCT	2355	-	-49.4	61.3	-110.7	7.3	9627	13.2329
IV	15538915	15538936	TACCAGGCTTTTAAAGACATC	1886	-	-12.2	56.9	-69.1	-9.9	213	7.73471
IV	15055570	15055591	TACCAGTAAATATGCCAGGAA	1655	-	42.2	20.3	21.9	-48.9	2	1
IV	14035626	14035647	TACCAGTGGTTTTTGGGATCG	1376	-	60.5	98.7	-38.2	-13.9	200	7.64386
IV	14673436	14673457	TACCAGTTGTTTCTCTGGGGA	1358	-	37.4	100	-62.6	-71.5	3	1.58496
IV	15885481	15885502	TACCATGATGTATACGGCATT	2025	-	58.6	59.4	-0.8	134	1282	10.3242
IV	15781998	15782019	TACCATGCCAGCACGACTATA	1014	+	-57.7	129.6	-187.3	-132.3	379	8.56605
IV	14262105	14262126	TACCATGCTTTTTCAAAACCT	1005	+	16.2	59.7	-43.5	-93	1	0
IV	15052369	15052390	TACCATGGACATTACCACAAT	2009	-	-3.5	60.2	-63.7	-1.2	21	4.39232
IV	16355764	16355785	TACCATTAAAACGTGCGGAGA	1174	+	243.2	110.6	132.6	149.4	1	0
IV	16442691	16442712	TACCATTAAGAATCTTTGCGA	1428	+	-38.8	0.4	-39.2	-55	1420	10.4717
IV	13997031	13997052	TACCATTAGGCTTCATTTTGG	1569	-	16.1	59.6	-43.5	-68.5	1	0
IV	16146658	16146679	TACCATTATAAATGACATTTT	1948	+	59.3	-101.9	161.2	105.8	1	0
IV	14962751	14962772	TACCATTCTAACTCTGTGAAA	2332	+	-46.7	12.5	-59.2	47.4	433	8.75822
IV	11273769	11273790	TACCATTGAAGTAACTGAATA	1571	-	-284.1	-31.7	-252.4	-105.6	3	1.58496
IV	13941866	13941887	TACCCATGTTTCATCACAAGA	2484	+	-7.8	66.2	-74	-57.4	6	2.58496
IV	13641399	13641420	TACCCCCAGATTATGTCGAAA	1313	+	181.4	71.3	110.1	100.6	1	0
IV	15904912	15904933	TACCCCTGTTGTTTGAACAAG	1528	+	-29.5	90.8	-120.3	-67.7	280	8.12928
IV	6026427	6026448	TACCCTGTTCAAGTAAAATGG	1630	-	-82	38	-120	-72	1	0
IV	16622090	16622111	TACCCTTCGTTTTCTAATTGT	2457	+	-39.9	26.5	-66.4	-138.1	15	3.90689
IV	14898623	14898644	TACCGAACAATTTTTTTACAG	1528	+	-137.5	-9.5	-128	-16.6	1	0
IV	16562708	16562729	TACCGAATTCAAAGGGGGAGT	2527	-	142.5	97.5	45	-15.6	1	0
IV	14883591	14883612	TACCGACGCTCTTCTTTTGAA	1628	+	265.8	107.6	158.2	99.4	21	4.39232
IV	16356421	16356442	TACCGATTGAAATCACATTTC	1979	+	-164.3	48.9	-213.2	-186	17	4.08746
X	8137277	8137298	TACCGCAGTTTTTATTCTGAA	1413	-	-24.1	39.9	-64	-9.7	2	1
I	7812756	7812777	TACCGGAACTCAGTGCCCACC	1653	+	197.2	230.7	-33.5	-62	1	0
IV	16731972	16731993	TACCGGTACAGAGAATGTAGA	1185	-	-131.4	43.1	-174.5	-3.2	7	2.80735
IV	5805948	5805969	TACCGTACTATTTTCAAAAGC	1917	-	55	-7	62	106.4	14	3.80735
IV	16016526	16016547	TACCGTCAGCTTTTTTTGGAA	1165	-	2.8	97.9	-95.1	-64.7	41	5.35755
IV	17213015	17213036	TACCGTGATTTGATTTGGTGC	2274	-	209.8	93.7	116.1	55.1	1	0
IV	15433611	15433632	TACCGTTGACAACTTAATGGT	1758	-	11	44.6	-33.6	-99	6	2.58496
IV	15143404	15143425	TACCGTTGCTGCCGATGGAAA	1797	-	6.2	234.4	-228.2	-230.4	12	3.58496
IV	16543187	16543208	TACCTACATCACATTTGTAAG	2555	+	62.7	-6.7	69.4	38.8	38	5.24793
IV	14852553	14852574	TACCTACCTATTACCTATGCG	1215	+	17	23	-6	12.7	21	4.39232
IV	5334388	5334409	TACCTATCTGTACACTTTTCA	1854	-	78.5	-0.6	79.1	62.8	26	4.70044
IV	14996316	14996337	TACCTCGCTGTTCGGAAAACA	1814	-	228	156.1	71.9	100.9	31	4.9542
IV	13709699	13709720	TACCTCGGTCGGTCAAACATT	1005	-	146.1	153.8	-7.7	65.7	4	2
IV	17160766	17160787	TACCTCTCTGATGTTTTCATT	1479	-	49.7	19.7	30	42.2	10	3.32193
IV	16584634	16584655	TACCTCTCTTTTTTCGAAACG	2716	-	147.3	53.7	93.6	-23.1	109	6.76818
IV	15898596	15898617	TACCTCTTCTTCTATCTTCAC	1718	-	-98	28.4	-126.4	-120.5	48	5.58496
IV	15263588	15263609	TACCTGATGTACTGACTCGAA	1458	-	201	75.7	125.3	108	522	9.02791
IV	6774647	6774668	TACCTGTAATGCATTCAAAAC	1227	+	-350.8	46.7	-397.5	-257.5	3	1.58496
IV	15866979	15867000	TACCTTAAAACTAATGAACTG	1417	-	-154.1	-50.4	-103.7	-78	8	3
IV	14371503	14371524	TACCTTCTCTTTAATAATTCC	1894	+	-203.1	-63.1	-140	-128.7	1	0
IV	13760018	13760039	TACCTTGTTATGATCGAAGAT	1363	+	8.6	6.1	2.5	16.7	1	0
IV	15053589	15053610	TACCTTTCTCGATTTAATTTC	1220	-	-39.5	-9.4	-30.1	-81.2	6	2.58496
IV	13987339	13987360	TACCTTTGGAATCGATTACAA	1973	-	161.1	31.4	129.7	101.1	2	1
IV	16620253	16620274	TACCTTTTGAACGTCATTCTA	1484	+	175.8	30.5	145.3	52.6	17	4.08746
IV	6994410	6994431	TACCTTTTTTTTGCGTGACCG	2315	-	158.6	116.2	42.4	12.8	6	2.58496
IV	16248784	16248805	TACGAAAAAAACACTCTAACT	1066	-	57.5	12	45.5	39.8	59	5.88264
IV	15377948	15377969	TACGAAAGAGGACGCTAGCCA	1083	+	93.1	191.1	-98	-95.4	2	1
IV	16719280	16719301	TACGAACTCGAGCGCTTTTTG	2044	+	119.8	161.9	-42.1	49.1	472	8.88264
IV	15779937	15779958	TACGAAGAGATAATACTAGAA	1620	+	30.1	-70.4	100.5	58.9	7	2.80735
IV	13819490	13819511	TACGAAGGATACATAGATCGT	1203	-	27.6	20	7.6	-24.8	31	4.9542
IV	15387423	15387444	TACGAATGTGTTTTTCTTTTT	1632	-	75.9	15.3	60.6	39.3	47	5.55459
IV	17157507	17157528	TACGACAATCTCGCTATTTTC	1892	-	133.9	53.1	80.8	121	82	6.35755
IV	17161333	17161354	TACGACCAAAAATGAGATTGA	2248	+	141.3	44	97.3	101.1	14	3.80735
IV	15368749	15368770	TACGACCAATTACTGACTCCA	1816	-	-83.4	71.7	-155.1	-60.3	31	4.9542
IV	14200070	14200091	TACGACCGAACGAATACTGAA	1528	-	158.9	112.2	46.7	10.1	71	6.14975
IV	15162816	15162837	TACGACTCAACGACTAACTTC	2025	+	-31.5	80.4	-111.9	-83.1	4	2
IV	14887061	14887082	TACGACTGGCGTACGTATTCT	1387	+	228.2	156.3	71.9	76	516	9.01123
IV	14343119	14343140	TACGACTGTGCTTTGACAAGG	2168	+	124.3	142.8	-18.5	-37.7	18	4.16993
IV	15251741	15251762	TACGAGAAAACAAGTGAATCG	1881	+	137.4	63.6	73.8	54	9	3.16993
IV	16616792	16616813	TACGAGATTAAAGACAATTTT	1954	+	-4.2	-37.1	32.9	51.4	8	3
IV	14564075	14564096	TACGAGGGACGAAATTTGCTT	1853	+	252.3	107.6	144.7	56.3	7863	12.9409
IV	13818026	13818047	TACGAGGGTGACAAAGAATGG	2193	+	219.5	96.1	123.4	103.9	270	8.07682
IV	15969164	15969185	TACGAGTGGAAAACACAAGCT	1530	-	166.2	123.2	43	8	117	6.87036
IV	14710350	14710371	TACGAGTTGTGCACTTTGGAA	1293	+	33	125.3	-92.3	1.7	336	8.39232
IV	14408846	14408867	TACGATACATCTTCTCTTGAC	2105	-	-28.5	53.1	-81.6	-8.4	357	8.47978
IV	14292640	14292661	TACGATATTTTTGAAATTTCA	1384	-	-142.2	-66.4	-75.8	-60.2	3	1.58496
IV	5759334	5759355	TACGATCACTGGTTTATTTGT	1501	-	117.8	10.8	107	63.8	7	2.80735
IV	5888786	5888807	TACGATCCATACGATGTTCAT	2006	-	42.2	57.2	-15	45.7	35	5.12928
IV	4324072	4324093	TACGATCGAATATCACACACT	2198	-	155.6	61.2	94.4	106.5	13	3.70044
IV	15218558	15218579	TACGATCTTCCTTCAATGTGT	2533	-	-95.7	94.6	-190.3	-24.1	8420	13.0396
IV	13713757	13713778	TACGATGAGTGACTTCACATA	2314	+	167.6	46.3	121.3	130.9	47	5.55459
IV	16180144	16180165	TACGATGATGTTTTGTTCAAT	1745	-	95.4	19.3	76.1	36.6	144	7.16993
IV	5567428	5567449	TACGATGGATATTTTGTTGGT	2228	-	-28	22.6	-50.6	37.5	22	4.45943
IV	5817097	5817118	TACGATTAGTCTTTTTTACAT	2158	-	-110.2	-46.8	-63.4	-82.1	38	5.24793
IV	14952146	14952167	TACGATTCGCGTTTCTTCAGG	2381	-	60.4	160.8	-100.4	-112.1	9	3.16993
IV	16814135	16814156	TACGATTTGTCCATTTTTTGG	1321	+	282.9	35.7	247.2	107.8	38	5.24793
IV	14299478	14299499	TACGCACAGGGCTTTTTTCAA	2118	-	169.3	134.1	35.2	65.6	116	6.85798
IV	16784285	16784306	TACGCATCTTGTCTATTCTGA	1723	+	102.7	52.2	50.5	3.7	23	4.52356
IV	13610750	13610771	TACGCCACACGCTCATTCCTC	1285	+	267.8	249.7	18.1	-68.8	1	0
IV	14398117	14398138	TACGCCCTGTAGTCTTCAATA	2013	-	9.2	79.3	-70.1	-28.9	1	0
IV	14869438	14869459	TACGCGAATGTTATTGCTACT	2855	-	301.4	100.3	201.1	139.2	17	4.08746
IV	15704423	15704444	TACGCGTAAATTCGTCAATAA	1181	-	52.5	69.9	-17.4	-1.6	12	3.58496
IV	5078480	5078501	TACGCTGGATCTATCAAAATG	2044	+	-30.6	47.8	-78.4	0.6	1	0
IV	15723785	15723806	TACGCTGGTAGAAAGAAAAAA	2034	+	192.3	36.4	155.9	126.6	1	0
IV	14595949	14595970	TACGCTTGGTAAACTTTGAGT	1522	+	66	60.4	5.6	-69.5	31	4.9542
IV	16802461	16802482	TACGCTTGTTTTTTGAGAAGC	1633	-	13.8	84.3	-70.5	-33.3	225	7.81378
IV	15793727	15793748	TACGCTTTTTCCTTTTATCTT	1948	+	67.2	2.3	64.9	67.2	2	1
IV	5957011	5957032	TACGGAAGTCGGCGCCTGTAT	2453	-	137.7	255.9	-118.2	-80	2	1
IV	16216217	16216238	TACGGACACCGTTCAAAAATT	1673	+	264.1	89.9	174.2	45.4	1	0
IV	14473448	14473469	TACGGAGATTGAACAAAAAAT	1831	-	41.1	12.4	28.7	5.9	456	8.83289
IV	13924716	13924737	TACGGATAAACCAGCAAACTT	1905	-	144.3	64.8	79.5	61.1	14	3.80735
V	12507712	12507733	TACGGATAACTAGTTTAAATA	1357	+	-19.4	-66.3	46.9	53.4	1	0
IV	14494064	14494085	TACGGATACGATCTCTATTTT	2297	+	59.4	-5.8	65.2	82.3	49	5.61471
IV	5342925	5342946	TACGGATTCAGTCAACAGTTT	2203	+	141.3	68.1	73.2	82.6	120	6.90689
IV	14939590	14939611	TACGGCAAATAAATTGTTTTT	1102	+	-7.7	4	-11.7	-44.2	7	2.80735
IV	14275332	14275353	TACGGCCAAATCAGATTTCTG	1234	+	-153.4	87.2	-240.6	-65.6	8	3
IV	14005790	14005811	TACGGCTACTCATTTCGGTTT	2086	-	78.2	135.2	-57	-86.7	209	7.70736
IV	4841251	4841272	TACGGCTGAATCAAGTACAGC	1745	-	49.2	108.1	-58.9	-43.4	36	5.16993
IV	15903200	15903221	TACGGTCGATCTTGTTTTAGG	2022	+	159.8	63.3	96.5	28.9	483	8.91588
IV	15136239	15136260	TACGGTTAATACGGTTAGGGG	2004	-	-79.4	59.9	-139.3	-71	585	9.19229
IV	17143414	17143435	TACGTAAATTATTATAACCCT	2329	-	-62.7	-110.3	47.6	-27.8	101	6.65821
IV	17237034	17237055	TACGTACTCCAGATTTGTTTT	1378	+	-70.3	22.1	-92.4	-62.3	5	2.32193
IV	15869520	15869541	TACGTACTTATTTTGCCCAGA	2434	+	170.7	47.1	123.6	88.4	294	8.19967
IV	14644296	14644317	TACGTAGACGCCTTTAAAAGC	1147	-	172.6	87.4	85.2	29.1	1453	10.5048
IV	15723259	15723280	TACGTAGGGTTTCGAAACTAA	1434	-	105.3	54.1	51.2	42.5	6	2.58496
IV	15706677	15706698	TACGTCCTTAATTAGCATTAA	1814	-	29.9	-24.3	54.2	54.9	11	3.45943
IV	14528571	14528592	TACGTCGGTTGATTGAATTGG	1125	+	143	111.5	31.5	13.3	957	9.90238
IV	5080771	5080792	TACGTCTTGGTCCTCAAGCTA	1617	+	140.1	121	19.1	28.3	7	2.80735
IV	16027063	16027084	TACGTGATCTAGTTCCGAATA	1316	+	153.3	51.4	101.9	103.3	134	7.06609
IV	16877126	16877147	TACGTGATTGCCACAGGGAAC	2821	+	123.6	170.1	-46.5	35.7	74	6.20945
II	8540657	8540678	TACGTGATTTCGTCTCGGCCC	1586	+	127.8	196.1	-68.3	-38.1	5	2.32193
IV	13808228	13808249	TACGTGCCTGCCTGAATAAGC	1011	-	26.4	158.4	-132	-99.8	1	0
IV	6281640	6281661	TACGTGTGTCGAGGGTTGTGA	2564	+	278.9	189.4	89.5	36.8	15	3.90689
IV	13991530	13991551	TACGTGTTGAGAACTGTTGTG	2208	+	273.1	101.3	171.8	58.8	14	3.80735
IV	15430190	15430211	TACGTTAAGTGAATAATCCCG	2035	+	10.7	31.3	-20.6	-25.4	40	5.32193
IV	14412200	14412221	TACGTTCAGATAAGTAGTTCC	2344	+	140.4	-2.5	142.9	51.6	59	5.88264
IV	15260706	15260727	TACGTTCGTTTTTTTTAACTT	1795	-	-21.3	22.9	-44.2	23.2	1	0
IV	16173432	16173453	TACGTTCTCTAACTTGAAATC	1347	-	55	13.3	41.7	89.8	4	2
IV	14889610	14889631	TACGTTGAAATCAATTATTTT	2310	-	-83.5	-71.7	-11.8	27.1	15	3.90689
IV	15106523	15106544	TACGTTGACTTTGTGCAGTGA	2358	-	310.4	134.8	175.6	127.2	17	4.08746
IV	15628415	15628436	TACGTTGGAAACATTATTATT	1443	-	-13.1	-21.8	8.7	-23.4	5	2.32193
IV	17175676	17175697	TACGTTGTGTTTATTTTTGTG	1920	+	-244.9	55.2	-300.1	-266.5	1	0
IV	13891285	13891306	TACGTTGTTAATCTAATCATG	1901	-	-125.7	-12.6	-113.1	-33.7	39	5.2854
IV	16098580	16098601	TACGTTTCCTATATGGAGATC	1730	+	28.7	12.6	16.1	-28.4	19	4.24793
IV	16691442	16691463	TACGTTTGCAAGTTTTAGCGG	1578	+	162	126.6	35.4	17.5	1219	10.2515
IV	13825772	13825793	TACGTTTTTTTCGGGTTAGTT	1558	+	-63.6	50	-113.6	-157.3	392	8.61471
IV	15276781	15276802	TACTAACATATTAAATGTCAT	1527	-	-60.6	-115.6	55	23.2	3	1.58496
IV	13842498	13842519	TACTAACCTGTTCAATAAATT	1757	-	17.5	-44.4	61.9	82	2	1
IV	16075217	16075238	TACTAATCCTTGAGCTCTTCC	1939	-	101.1	48.7	52.4	6.2	1	0
IV	16045646	16045667	TACTACATTTTCACGAAATCA	1413	+	-2.6	1.5	-4.1	86.2	11	3.45943
IV	15630783	15630804	TACTACCAAAAATCGCTTTCA	1739	+	93.5	37	56.5	44.6	60	5.90689
IV	14179761	14179782	TACTACGACAGGAGATGAATA	1979	+	-46.1	56.4	-102.5	-65.4	3	1.58496
IV	17055692	17055713	TACTACGATATTATTTTTTGT	1963	-	-154.6	-90.9	-63.7	-60.9	60	5.90689
IV	14263941	14263962	TACTACGCCCCCAATTTGTAT	2631	-	194.9	136.7	58.2	-7.2	1	0
IV	5865879	5865900	TACTACTTTTATTTCAATTAT	1323	-	-10.9	-98	87.1	-10.7	1	0
IV	5192685	5192706	TACTAGACTTCCTGTCGAAAC	1918	-	50.5	65.9	-15.4	-21.9	6	2.58496
IV	14876508	14876529	TACTAGAGAAGTAGAAGTCAT	2597	-	-286.4	-23.7	-262.7	-211.9	1	0
IV	15545437	15545458	TACTAGAGTGTTGAGATTGTG	2091	-	42	35.3	6.7	78.8	38	5.24793
IV	16622213	16622234	TACTAGATATTCTATTATACT	2195	+	56.9	-165.4	222.3	94.5	11	3.45943
IV	14379328	14379349	TACTAGATTTTTTTCAGGTTC	1557	+	-243	-5.1	-237.9	-210.3	1	0
IV	15054721	15054742	TACTAGCGATACTTTTTGCAG	1672	-	-19.6	65.4	-85	-42.4	7	2.80735
IV	14026388	14026409	TACTAGTCCTATCAACTGAGA	1711	-	-3.9	-0.2	-3.7	-9.9	10	3.32193
IV	15899530	15899551	TACTAGTGCTTCGGAAAACAA	2398	-	-31.4	82.4	-113.8	-79.6	2	1
IV	16279143	16279164	TACTATACGATGTTCTCTTAA	2245	+	150.1	-37.2	187.3	97.3	1	0
IV	16046620	16046641	TACTATACTTCTCCATTCTGA	2117	-	233.2	-17.7	250.9	102.6	2	1
IV	15818599	15818620	TACTATCGAATCAATTCAAAT	1632	-	89.9	-33.1	123	-15.3	2	1
IV	16444361	16444382	TACTATCGCTTGAATTTAGAA	1552	-	179.4	-4.2	183.6	63.9	3	1.58496
IV	14647151	14647172	TACTATGTGGTGTGTTGTAAA	1306	-	6.5	37	-30.5	17.8	1	0
IV	13918819	13918840	TACTATTCCATTTAATCATTG	2295	-	-75.6	-82.9	7.3	23.8	117	6.87036
IV	16720019	16720040	TACTATTCTGGCCAACTTTGA	1490	-	-70.2	62	-132.2	-23.5	6	2.58496
IV	14805862	14805883	TACTATTGTCAGTCTCACAGG	1181	-	-62.9	71.9	-134.8	-108.5	22	4.45943
IV	17018550	17018571	TACTATTTCATCTGAAAGAAA	1773	+	-43.4	-37	-6.4	33.9	20	4.32193
IV	15987661	15987682	TACTCAGTCAGCGATCGAGAA	1277	+	219.7	139.8	79.9	47.7	39	5.2854
IV	15781862	15781883	TACTCATCTTAAATTCGAATA	2418	-	54.9	-30.3	85.2	34.3	37	5.20945
IV	16787525	16787546	TACTCATTCCATACATTTTAA	1416	-	209.4	-40.4	249.8	134.4	2	1
IV	15620920	15620941	TACTCCACAAATTTCTGTTTT	1585	-	137.9	16.9	121	121.9	25	4.64386
IV	15542074	15542095	TACTCCAGTCATTTCGCCTTT	2229	-	70.8	104	-33.2	19.3	9	3.16993
IV	16136708	16136729	TACTCCCTGTTTGGTTAAAAG	1581	-	47.2	49	-1.8	14.8	6	2.58496
IV	15974246	15974267	TACTCCGTTGATAAAAGTAAT	1740	-	79.1	-24.6	103.7	-41.1	3	1.58496
IV	5818721	5818742	TACTCCGTTTATAAAACTCTG	1935	+	85.2	20.5	64.7	-10.1	1	0
IV	15624168	15624189	TACTCCTAAGATTTTTGTGTT	2148	-	-27.3	-19.3	-8	-120.8	680	9.40939
IV	16131428	16131449	TACTCCTCAAATTGGCAACAC	1246	+	187.7	95.1	92.6	94.7	674	9.3966
IV	15347221	15347242	TACTCCTGTCCTCTCCAACAT	2191	+	229.4	90.1	139.3	70.9	42	5.39232
IV	14605858	14605879	TACTCCTGTGTTTTGTAAAAA	2385	-	200.1	4.9	195.2	123.1	11	3.45943
IV	13684313	13684334	TACTCCTTGTGATTTGGTTTT	1881	+	193.2	45.6	147.6	73.6	5	2.32193
IV	13825896	13825917	TACTCGACGAAAAAATTGGTT	1639	+	182.4	49.4	133	64	343	8.42206
IV	5507692	5507713	TACTCGGATGAAATTGAAATC	2507	-	66.1	48.2	17.9	-22.8	524	9.03342
IV	15764648	15764669	TACTCGGCCCGATTTATGATT	2640	-	198	111.2	86.8	49	27	4.75489
IV	13660637	13660658	TACTCTAATATTCTTCTGATG	1053	+	-146.1	-71.9	-74.2	-84	5	2.32193
IV	16459560	16459581	TACTCTACTGAAACGTGAAAA	1586	-	273.3	33.9	239.4	105.4	11	3.45943
IV	15821328	15821349	TACTCTCATAAGATTCATTTG	2201	-	35.4	-58.9	94.3	93.2	75	6.22882
IV	15917262	15917283	TACTCTCCACACCACGAAGTT	2458	-	248.3	145	103.3	122.4	7	2.80735
IV	15251945	15251966	TACTCTGGCACATGATTTAAA	2185	+	224.4	40.1	184.3	10.9	44	5.45943
IV	15004540	15004561	TACTCTGTGGGATAAAAATTC	2128	-	75.5	-2.7	78.2	92.5	1	0
IV	6031634	6031655	TACTCTTCGCATCTACTAATT	1620	-	-75.4	-4.8	-70.6	16.8	1	0
IV	4858902	4858923	TACTCTTGCAGTCAAAAAAAT	1499	+	43.1	10.4	32.7	21.1	1	0
IV	14475276	14475297	TACTCTTTAATCTTATGTGCG	2005	-	94.5	-22.7	117.2	62.2	170	7.40939
IV	6648294	6648315	TACTGAAATCATGACACTATT	1808	+	48.2	-14.3	62.5	43.1	4	2
IV	5565486	5565507	TACTGAACTTTAAATACAATT	1183	-	-62.2	-67.7	5.5	52.8	1	0
IV	15677284	15677305	TACTGAAGAAGACGGACAAAG	1882	-	2.3	108.3	-106	-125.4	5	2.32193
IV	16440129	16440150	TACTGACTGAATTTTTTTTCT	2650	+	70.6	-19	89.6	48.6	47	5.55459
IV	16535208	16535229	TACTGACTTTCTCTTTGCATT	1673	+	143.8	70.6	73.2	36.8	49	5.61471
IV	16549510	16549531	TACTGAGCTTCTACGAAAACA	1272	+	157.6	74.6	83	49.9	9	3.16993
IV	6477898	6477919	TACTGATCGGGAGGTCCTGAT	1588	-	-80.3	129.5	-209.8	-79	1	0
IV	6031396	6031417	TACTGATTCCATTTGATTGAA	2108	-	12.5	-22.5	35	68.7	417	8.7039
IV	15171422	15171443	TACTGCAGTCGTTGAATGGTG	1898	+	86.7	138.1	-51.4	-49.7	3	1.58496
IV	15279418	15279439	TACTGCATTCCGAATAAGCAG	1219	+	234.6	96.7	137.9	94.9	1	0
IV	15346992	15347013	TACTGCCAGTCCTCTCCAAAT	2237	+	197.4	115.6	81.8	78.3	14	3.80735
IV	16389859	16389880	TACTGCGATGGATTTACAGAA	1461	+	-85.2	65.6	-150.8	-26.9	3	1.58496
IV	5530347	5530368	TACTGCTATGCTTTTCTTGAT	1760	-	228.9	36.3	192.6	132.7	1	0
IV	5520564	5520585	TACTGCTTCTTTGTATAGGAC	1073	+	79.9	25.4	54.5	28.3	28	4.80735
IV	14544894	14544915	TACTGCTTTTAATGCAACATG	1282	-	63.5	52.4	11.1	59.1	1	0
IV	4848175	4848196	TACTGCTTTTGGATGTTACAG	2308	+	37.1	57.7	-20.6	6.8	5	2.32193
IV	15388020	15388041	TACTGCTTTTTCACTTCACGA	1452	+	54.5	97.1	-42.6	5.6	308	8.26679
IV	13868447	13868468	TACTGGAATTTTATTGTAACT	2441	-	75.8	-60.5	136.3	53.8	1677	10.7117
IV	17220991	17221012	TACTGGACTGAAAAAAGGCCC	1609	-	-52.5	115.6	-168.1	33.1	1	0
IV	13836911	13836932	TACTGGATCAGGGGTACCCCA	2210	-	331.7	142.1	189.6	103.1	30	4.90689
IV	13698473	13698494	TACTGGCAAATAATACTGGTG	1438	+	25.8	36.5	-10.7	-67.5	1	0
IV	6444657	6444678	TACTGGCAAATTATCATCCTC	2440	-	-145.8	26.8	-172.6	-84.1	4	2
IV	15085047	15085068	TACTGGCATCTTTTTTTTAAT	1091	-	-88.2	-31.7	-56.5	-12.6	43	5.42626
IV	14964401	14964422	TACTGGGACTTCCTAAACGGT	1480	+	222.2	99.2	123	115.8	9	3.16993
IV	6197738	6197759	TACTGGGCTTATATAAAAATT	2690	+	173.5	-55.3	228.8	137.7	96	6.58496
IV	14625650	14625671	TACTGGGTGAATCCGACAACT	1374	+	206.5	144.7	61.8	43.7	2	1
IV	15662926	15662947	TACTGGGTTGCCTTTTAATTT	2102	+	75.4	55.7	19.7	0.6	1	0
IV	14816656	14816677	TACTGGTCCCATCGTTCTATT	2184	+	261.3	67.9	193.4	99.9	3	1.58496
IV	6130327	6130348	TACTGGTGAAGAATTTGAAAA	2235	-	161.1	0.9	160.2	145	4	2
IV	15286977	15286998	TACTGGTTGTGAAATTGAAAA	1805	+	20.4	30.3	-9.9	36.2	4	2
IV	16640675	16640696	TACTGTATTTGTAAGCCATGA	2539	+	114.9	18.4	96.5	-31.8	5	2.32193
IV	16605152	16605173	TACTGTCATTATAAATTAAGT	2231	-	80.6	-131.9	212.5	159.7	86	6.42626
IV	13873769	13873790	TACTGTGATGGAAAAACGGTA	1527	-	-83.1	83.7	-166.8	-66.4	4	2
IV	16563255	16563276	TACTGTGTGTCCGTTAGGAAA	1597	-	-14.9	93.3	-108.2	-28.7	14	3.80735
IV	5289654	5289675	TACTGTTATTACTTAGCAACT	1610	-	-84.3	-42.7	-41.6	17.8	38	5.24793
IV	13830697	13830718	TACTGTTCTAATCTTTTCTTT	2336	+	-106.6	-54.1	-52.5	-32.8	267	8.0607
IV	16124041	16124062	TACTGTTTGCTTCTTTTTTGA	2161	-	218.3	20.7	197.6	113.6	64	6
IV	15488761	15488782	TACTGTTTTATTGAGTACTTT	1688	-	-331.2	-43.2	-288	-220.2	60	5.90689
IV	14402820	14402841	TACTGTTTTCCAAATTTTCGA	1411	+	52.7	19.4	33.3	79.8	2	1
IV	14327870	14327891	TACTGTTTTCTTTTTATTTAT	1644	+	53.9	-111.5	165.4	61.3	1	0
IV	5928230	5928251	TACTTAATTCAATCTTACCTA	1975	-	-136.2	-70.3	-65.9	-5.6	8	3
IV	14812130	14812151	TACTTACAATTAGTCGATCCG	1393	-	-30.8	28.4	-59.2	-92.2	1	0
IV	15365755	15365776	TACTTAGGCATTGGTGTACTT	1966	+	-50.1	82.9	-133	-93.1	34	5.08746
IV	5601273	5601294	TACTTAGTTTGCATTTTCCCT	2432	+	-122.9	25.9	-148.8	-86.9	7	2.80735
IV	16383081	16383102	TACTTATTGTTCTTGTAAGTG	2014	+	6.6	-36	42.6	90	6	2.58496
IV	13692874	13692895	TACTTCAGCAACGTTCTCGCG	1232	-	31.3	204.1	-172.8	-98	22	4.45943
IV	16678407	16678428	TACTTCATCTCGTTCCAAAAT	1972	-	61.5	50	11.5	44.3	9	3.16993
IV	15110877	15110898	TACTTCATTGAATTGGATACA	1348	+	109.6	-9.3	118.9	29.4	8	3
IV	14027380	14027401	TACTTCCTTTGTGATCTCCTA	1395	-	102.1	23.7	78.4	68.8	6	2.58496
IV	16518806	16518827	TACTTCGTACCTCACACTGTC	2006	+	-156.9	120	-276.9	-138.2	21	4.39232
IV	14006013	14006034	TACTTCGTGAACAGTTGTTAA	1368	+	160.8	64.3	96.5	123.9	27	4.75489
IV	14120472	14120493	TACTTCGTGGCTAACTATCGT	2531	+	233.4	79	154.4	131.4	201	7.65105
IV	14994294	14994315	TACTTCGTTTCCGTATTTTCT	2205	+	228.6	51.7	176.9	47.2	11	3.45943
IV	15239199	15239220	TACTTCTACCATTTTAGTAGC	2113	-	-226.2	-1.3	-224.9	-132.8	8	3
IV	15432752	15432773	TACTTCTATCCAGTTTTTTTC	1423	-	131.3	-12.2	143.5	23.6	311	8.28077
IV	16609921	16609942	TACTTCTGAACCTTTGTAACT	1745	+	279	1.8	277.2	170.3	211	7.7211
IV	15097952	15097973	TACTTCTGGATAAAAGTTACA	2068	+	-53.9	-45.5	-8.4	62.7	24	4.58496
IV	16270963	16270984	TACTTCTTATCTTTTAAAATC	1627	-	-130.7	-101.9	-28.8	75.9	14	3.80735
IV	15361318	15361339	TACTTCTTCGACTAAACCCAA	2283	+	208.9	59.3	149.6	78	7	2.80735
IV	15108710	15108731	TACTTCTTCTTCGCTATATTT	1070	+	-11.8	-1.4	-10.4	15.9	4	2
IV	5734518	5734539	TACTTCTTTAATCTTGCCTAA	2764	+	151.5	-13.4	164.9	157	4	2
IV	16189667	16189688	TACTTCTTTATGTCCAAAACT	2014	-	-45.1	-6.2	-38.9	12.2	305	8.25267
IV	15086236	15086257	TACTTCTTTTGCACTTTGTTC	1276	-	50.1	31.2	18.9	97.1	15	3.90689
IV	16661145	16661166	TACTTGACGGGACCAATTAAA	2651	-	-71.9	78.3	-150.2	-126.3	63	5.97728
IV	14921275	14921296	TACTTGGACAGATGAAGTTTT	1269	+	149	41.2	107.8	48.5	226	7.82018
IV	16061090	16061111	TACTTGGACCAAATTTTCAAC	1768	-	53.4	14.7	38.7	20.8	120	6.90689
IV	14338846	14338867	TACTTGGATAGACTAATTAGC	2277	+	-11.9	-41.7	29.8	26.5	24	4.58496
IV	15877279	15877300	TACTTGGATTCTGGTCCTACA	1410	-	-311.4	59	-370.4	-182.4	2	1
IV	13863694	13863715	TACTTGGGGTTCAGCATTTAT	1182	+	144.6	56.9	87.7	103.7	12	3.58496
IV	15566152	15566173	TACTTGGTTAGAGCTTTATAG	1084	+	-40.4	-12.5	-27.9	16.1	1	0
IV	5434769	5434790	TACTTGTAATGACATTTCAAG	1588	+	-9	-28.9	19.9	91.8	4	2
IV	14718181	14718202	TACTTGTATGATAGCTGTAAT	2572	-	15.5	-37.8	53.3	113.8	26	4.70044
IV	14484639	14484660	TACTTGTGAAATATTTGCCTT	1215	-	8.4	9.1	-0.7	58.9	28	4.80735
IV	15820252	15820273	TACTTTCAGATCCCCTATAAA	2174	-	-298.5	-8	-290.5	-152.8	19	4.24793
IV	16797968	16797989	TACTTTCATTCCTCTTCGTAT	1564	-	43.7	17.6	26.1	56.7	5	2.32193
IV	5872761	5872782	TACTTTCCACACGTTTCGATC	1631	+	-210.7	137.4	-348.1	-207.3	1	0
IV	13859918	13859939	TACTTTCCGCATTCAAAGTGA	2174	-	183.9	90	93.9	45.6	12	3.58496
IV	15794082	15794103	TACTTTCTCTTTTAACAAGCT	1658	+	43.2	-12.9	56.1	88.6	513	9.00282
IV	16977916	16977937	TACTTTGACAATTAGTGTTTT	1636	-	-61.6	-7.1	-54.5	-88.9	22	4.45943
IV	15493279	15493300	TACTTTGATTATTCCGGCTTC	2070	+	-59.4	61.2	-120.6	-72.1	22	4.45943
IV	16054765	16054786	TACTTTGATTCCGGCCTGAAA	1102	+	168.7	124.9	43.8	74.6	543	9.08481
IV	15162686	15162707	TACTTTGGACAAAGAAAGTTT	2159	+	3.5	20.5	-17	-32.2	3	1.58496
IV	15602021	15602042	TACTTTGGCAAACCTAATACA	2494	-	35.9	14.6	21.3	6.1	98	6.61471
IV	15084460	15084481	TACTTTGTTGCTTTGTTTTTT	1047	+	178.2	28.6	149.6	107.9	2	1
IV	14345618	14345639	TACTTTTCGTATTTATCTTTA	1822	-	-162.1	-84.7	-77.4	15.4	12	3.58496
IV	5519883	5519904	TACTTTTCTGCTGACCATTTA	1214	-	148.4	31.9	116.5	11	102	6.67243
IV	15884376	15884397	TACTTTTGCAATTCAAAACTG	1088	-	-55.3	9.8	-65.1	96.9	67	6.06609
IV	13900973	13900994	TACTTTTGTCGTGAAAATATG	2182	+	89.5	11.2	78.3	54.8	91	6.50779
IV	13702034	13702055	TACTTTTTCCGATATGTTTCC	2403	-	-153.6	-3	-150.6	76.2	8	3
IV	16563994	16564015	TACTTTTTGAGGCTTGAAAAC	1157	-	66.4	38.6	27.8	-14.8	192	7.58496
IV	5614009	5614030	TACTTTTTGTGTATCCATTCT	2443	-	-349	-14.9	-334.1	-230.6	8	3
IV	10530593	10530614	TAGAAAAAAGTTGTCATCATC	1140	-	109.5	-7	116.5	53.2	20	4.32193
IV	6255606	6255627	TAGAAAAAGCTTTCGAACAGT	1560	+	80	54.8	25.2	53.2	1	0
IV	14037139	14037160	TAGAAAAATTTGCAATTGAAG	1158	+	148	-29.2	177.2	81.5	16	4
IV	16256828	16256849	TAGAAACACATTTAGAATAAA	1929	+	20.9	-70.6	91.5	12.2	1	0
IV	16272661	16272682	TAGAAACCACTTATTGTGTAT	1466	-	62.1	-11	73.1	20	1	0
IV	15197277	15197298	TAGAAACTCTATCTCAGATAA	1782	+	-586.6	-54.7	-531.9	-328.3	8	3
IV	14488993	14489014	TAGAAACTGATCTCTGAAAGT	1863	+	155.3	3.5	151.8	131	64	6
IV	13951562	13951583	TAGAAAGCACTAAAGTAGTTT	1348	-	165	-9	174	113.8	1	0
IV	16696722	16696743	TAGAAAGGTTTTTCGCAAGCG	1521	+	-49.4	123.3	-172.7	-128	62	5.9542
IV	13797403	13797424	TAGAAAGTGGATGAAGTGGTT	1075	-	74.5	74.9	-0.4	-34.5	70	6.12928
IV	16092736	16092757	TAGAAAGTTTGGACAATTTTT	2024	-	83.5	4.4	79.1	93.8	29	4.85798
IV	16255999	16256020	TAGAAATATGCAAGTTTCACT	1657	+	-42.9	-20.2	-22.7	71.5	64	6
IV	16604476	16604497	TAGAAATCCACTATGCTTTGG	1928	-	91.3	31.5	59.8	38.1	10	3.32193
IV	14241799	14241820	TAGAAATCGAATTTTCAAAAT	1004	-	33.8	-53.4	87.2	98.8	2	1
X	16520302	16520323	TAGAAATGTTTTTTTTTGGAT	1020	+	128.9	-50.2	179.1	83.3	1	0
IV	15341124	15341145	TAGAACAACGTTTTTTTACGT	2306	+	-103.8	30.1	-133.9	-78.4	26	4.70044
IV	4819972	4819993	TAGAACAAGTAGTCTACGGCT	1190	+	277.4	70	207.4	124.4	3	1.58496
IV	15832686	15832707	TAGAACAGCGTGTTGATGCAT	2089	-	165.1	133.7	31.4	62.7	19	4.24793
IV	17215968	17215989	TAGAACATGCAGCTATGATGA	1457	-	-347.7	85.4	-433.1	-156.3	26	4.70044
IV	13908128	13908149	TAGAACGACGCCAACGATATT	1765	+	248.4	148.3	100.1	129.7	111	6.79442
IV	13939644	13939665	TAGAACGCGGTATAGCAAGAC	1454	-	169.4	146.6	22.8	36.8	22	4.45943
IV	16093281	16093302	TAGAACGTTTGGAAAATTTTT	2024	-	114.8	7.6	107.2	121.9	12	3.58496
IV	5138172	5138193	TAGAACTCCTTGTTCCCGTTT	1080	-	0.7	134.7	-134	-76.2	2	1
IV	14734213	14734234	TAGAACTTCATCTTTAGAACA	1938	+	-2.4	-39.3	36.9	1.2	212	7.72792
IV	16073132	16073153	TAGAACTTCTCAAAAAATAAC	1427	-	-84.5	-51.5	-33	-42.4	7	2.80735
IV	15372283	15372304	TAGAACTTCTCCCGTGGTTTT	1929	+	217.6	106.4	111.2	28.9	920	9.84549
IV	17241871	17241892	TAGAACTTTTTTGACAAAACC	1163	+	38.2	9.2	29	-12.8	3	1.58496
IV	14644144	14644165	TAGAACTTTTTTTTCTAATTC	1716	+	-20.5	-69.8	49.3	1.4	1	0
IV	15126425	15126446	TAGAAGAAGACTCTCAAAAAG	2151	+	62.4	28	34.4	21	1	0
IV	14561430	14561451	TAGAAGAATATAATTTTTGGA	2272	+	55.2	-128.9	184.1	160.3	3	1.58496
IV	6091499	6091520	TAGAAGAATTTGTGCAAAAAT	1656	+	124	-20.6	144.6	146.4	1	0
IV	6017244	6017265	TAGAAGCATATTTAGATGTTC	1867	-	36.3	-23.5	59.8	-16.6	1	0
IV	13730708	13730729	TAGAAGCTTTTTTTGGGTTTA	1640	-	157.7	26.4	131.3	64.7	1	0
IV	14285015	14285036	TAGAAGGATTGTTCGCGTAAG	1317	-	-37.4	114.2	-151.6	-59.2	8	3
IV	16835235	16835256	TAGAAGGCCCGGTGGAACTGC	2159	-	61.3	223.3	-162	-84.2	2	1
IV	4934976	4934997	TAGAAGTAGATTTTACAGCTT	2086	+	-233.3	-15.5	-217.8	-168.1	1	0
IV	14592786	14592807	TAGAAGTCGTATACGCAGCCC	2152	+	43.9	136.7	-92.8	-18.7	2278	11.1536
IV	16116232	16116253	TAGAATAATAACAATATATAT	1571	-	-161.2	-192.5	31.3	-17.5	2	1
IV	15092936	15092957	TAGAATAGAGTTTGCAGAAGA	1452	-	-423.8	13.2	-437	-170.1	32	5
IV	15165210	15165231	TAGAATCACATTTTTTGGTGT	1947	+	-104.7	27.9	-132.6	-92.8	11	3.45943
IV	15687013	15687034	TAGAATCGAACTTTTTTTTTC	1391	+	-34.5	-22.5	-12	8.6	118	6.88264
IV	14629032	14629053	TAGAATCGCCATTATTTTTAA	2077	+	-33.6	9.2	-42.8	-23.7	42	5.39232
IV	15684062	15684083	TAGAATCGGATTATTTATTAT	1391	-	-4	-118.3	114.3	69.8	1194	10.2216
IV	14127505	14127526	TAGAATCGGCTTTGTCAGATT	1657	+	152.5	84.7	67.8	14.6	476	8.89482
IV	14039136	14039157	TAGAATCGTTTTAATAACTGA	1464	+	-91.8	-50	-41.8	58.4	3	1.58496
IV	17228973	17228994	TAGAATGAACTTCAAAAAATC	2315	-	28.6	-54.6	83.2	32.7	1	0
IV	17237867	17237888	TAGAATGCTCGTAGATCTTGG	2482	+	98	74.1	23.9	25.3	27	4.75489
IV	15754132	15754153	TAGAATGGAGAAATTTAAGCC	1970	-	161.2	-14.3	175.5	99.3	22	4.45943
IV	5331931	5331952	TAGAATTAGGACTCCCGAATT	2156	+	93.7	31.3	62.4	115.1	646	9.33539
IV	17147344	17147365	TAGAATTATCATATTTTGAAG	2497	+	-43.1	-119.2	76.1	71	3	1.58496
IV	14474433	14474454	TAGAATTCGTGATTACAAAAA	2118	+	-123	-16.5	-106.5	-23.3	12	3.58496
IV	5529407	5529428	TAGAATTGGAATAATACCCGT	1317	+	143.8	-10.5	154.3	56	30	4.90689
IV	16877761	16877782	TAGAATTGTCACAACCGTGAA	1997	-	47.1	85.4	-38.3	8.3	36	5.16993
IV	16179499	16179520	TAGAATTTTCGATGCAGGTGT	1700	-	15.1	71.4	-56.3	54.9	68	6.08746
IV	13821657	13821678	TAGACACAGTTGATACGATTT	2638	+	51.4	66.5	-15.1	-99.5	41	5.35755
IV	16179876	16179897	TAGACACATCTCATCGTCTGA	2082	-	2.3	82.1	-79.8	-9.4	2	1
IV	6505285	6505306	TAGACACTTAACGACTTATTT	1450	+	63.1	-1.7	64.8	49.9	2	1
IV	14242382	14242403	TAGACACTTTTCTTCTTTCTT	1867	-	38.9	-14.5	53.4	85.7	1	0
IV	14864366	14864387	TAGACAGATTGGCCTGTAATT	1371	-	138.5	66	72.5	-34.4	68	6.08746
IV	15176138	15176159	TAGACATATTTGCAATGTGAC	2015	-	-13.6	35.6	-49.2	-24.5	4	2
IV	15478228	15478249	TAGACGAAATTCTCCTTGTAC	1900	-	-9.6	79.1	-88.7	-57.8	181	7.49985
IV	16710419	16710440	TAGACGAATCTTCAAAATGGT	1177	+	37.5	24.6	12.9	-4.3	559	9.1267
IV	14366276	14366297	TAGACGATTCATTCCTTAAAA	1180	+	-142.6	-16.8	-125.8	-31.6	39	5.2854
IV	4895145	4895166	TAGACGCCATCCTCCAAATAC	2445	+	253.7	123	130.7	106.1	4	2
IV	17017909	17017930	TAGACGTACTGAAGAAAAACT	2272	-	126.6	29.4	97.2	56.2	3	1.58496
IV	15669461	15669482	TAGACGTGTTGAAAAAATGCT	2020	+	156.1	56.8	99.3	77.3	120	6.90689
IV	15912955	15912976	TAGACTACAGAAATAGATTGG	1286	-	-103.8	-19.1	-84.7	-18.1	2	1
IV	5957219	5957240	TAGACTACGAATTCCAAAAAA	1601	+	-102	11.4	-113.4	-69.4	6	2.58496
IV	14298440	14298461	TAGACTAGGCCCTTTTAGAGA	1416	+	26.4	47	-20.6	-20	15	3.90689
IV	17173643	17173664	TAGACTCAGTGAAAAAATGCG	1988	-	172.3	55.2	117.1	87.6	3	1.58496
IV	15864620	15864641	TAGACTCCAAAGTGTCAAAGC	2357	-	17.8	95	-77.2	-31.2	4	2
IV	17200620	17200641	TAGACTCGAATTGTGCGTTAA	1543	-	263.5	92.8	170.7	154.3	1	0
IV	15729622	15729643	TAGACTGAAAAAATTTTTTTT	1884	+	23.2	-81.7	104.9	113.9	45	5.49185
IV	16616334	16616355	TAGACTGATCTGACTGTAAGA	1346	+	109.4	18.6	90.8	100.1	17	4.08746
IV	5788910	5788931	TAGACTTACAAAAAACTCATA	2145	-	122.1	-12.4	134.5	23.2	2	1
IV	14000715	14000736	TAGACTTATTATTAATTTTCA	1216	+	29.2	-133.7	162.9	77.5	1	0
IV	5420979	5421000	TAGACTTCCTTAACGCTAGGG	1964	+	122.1	97.1	25	21.9	1	0
IV	14392622	14392643	TAGACTTGAGTTAGAACGGTT	2512	+	284.8	40.2	244.6	124.5	45	5.49185
IV	5217004	5217025	TAGACTTGGCGTAATCTCTTG	2191	+	200.5	103.3	97.2	26	2	1
V	16156807	16156828	TAGACTTGTGTGCCACCAGAA	1280	+	177.7	160	17.7	15.5	1	0
IV	16890224	16890245	TAGACTTTTCAAACTTTTGTT	1612	-	1.8	-0.7	2.5	21.9	1	0
IV	15165795	15165816	TAGAGAAATTTGAATAGAACT	1178	-	76.7	-55.5	132.2	31.3	2	1
IV	14230536	14230557	TAGAGAAGTGTTTTGAAATGC	1375	-	-126.1	20.2	-146.3	-102.1	7	2.80735
IV	15392173	15392194	TAGAGAAGTTTTTGAAAAAAT	2221	-	-60.6	-66.2	5.6	14.7	79	6.30378
IV	6048982	6049003	TAGAGAATCCATAGCTGTTAC	2316	-	41.8	8.5	33.3	4.6	6	2.58496
IV	16089332	16089353	TAGAGAATCCTTTTAAAAAAG	1726	+	62.7	-59.6	122.3	68.1	2	1
IV	15383182	15383203	TAGAGAATTTGTAGATGTCTC	2020	-	13.6	-17.6	31.2	3.6	151	7.2384
IV	16126125	16126146	TAGAGACTGTCATCAGGTTCT	1457	-	-44.9	88.6	-133.5	-92.5	33	5.04439
IV	16042243	16042264	TAGAGATAATATTCAACCTGT	1641	-	60.1	-30.8	90.9	-16	36	5.16993
IV	13978467	13978488	TAGAGATGTGTTTAATGCAAA	1407	+	127.6	-5.1	132.7	25.9	2	1
IV	6640504	6640525	TAGAGCAATTGAATATTTTCT	2104	-	94.7	-28.9	123.6	86.8	5	2.32193
IV	17049122	17049143	TAGAGCCATCGTTCATCGAAT	2429	-	225.1	121	104.1	62.4	6	2.58496
IV	14738235	14738256	TAGAGCGTAATTTTCAAACAG	1351	+	91	27.5	63.5	120.1	1	0
IV	14128993	14129014	TAGAGCTAGGTTCCGAAAAGC	1693	-	66.6	99.8	-33.2	-58.1	139	7.11894
IV	16745862	16745883	TAGAGGAATGATTATGTTAGC	2087	+	-150.7	-30.3	-120.4	-136.9	25	4.64386
IV	15377310	15377331	TAGAGGCATTCCTGATGTTTT	2354	+	178.2	78.9	99.3	39.6	7	2.80735
IV	15818283	15818304	TAGAGGTGCACTGTGAGTTAA	2350	+	258.7	93.7	165	218.9	2	1
IV	16248017	16248038	TAGAGTAATGTTTTTTTTGAG	1289	-	-82.4	-37.1	-45.3	-64.4	18	4.16993
IV	14609029	14609050	TAGAGTAGTAATATGGTAGTA	2130	+	-96.8	-85.6	-11.2	32.4	3	1.58496
IV	14498153	14498174	TAGAGTATTTTTTAAATATCC	1575	+	-122.5	-146.5	24	61.1	3	1.58496
IV	14228591	14228612	TAGAGTCCAGTTGATGTCCAT	2075	+	-24.7	79	-103.7	-72.9	172	7.42626
IV	17053061	17053082	TAGAGTCTCAAATTAAAAATT	2447	-	67.2	-62.8	130	78.3	3	1.58496
IV	14287390	14287411	TAGAGTGATATGTTGAGAACA	1661	-	60.7	-2.66454e-15	60.7	53.6	412	8.6865
IV	15545434	15545455	TAGAGTGTTGAGATTGTGTTT	2091	-	39.7	29.6	10.1	84.3	2	1
IV	15582978	15582999	TAGAGTTTTCACAACAAAATT	1753	+	-218.1	18.3	-236.4	-124.6	59	5.88264
IV	5857855	5857876	TAGATAACCGATCAAATCTTG	1348	-	-61.3	28	-89.3	-130.3	1	0
IV	6247132	6247153	TAGATACAAGATGCAAATTTC	1247	-	-107	9.4	-116.4	-133.4	5	2.32193
IV	15253866	15253887	TAGATACATTTCAGATCATTA	1916	+	-2	-59.5	57.5	29.1	4	2
IV	15772988	15773009	TAGATACTTGCATTTTCCCTC	2083	+	97.1	35.4	61.7	4.6	199	7.63662
IV	5829424	5829445	TAGATAGAATGGAACTTTACC	1250	-	-240.2	-12.2	-228	-152.9	6	2.58496
IV	16182694	16182715	TAGATATTATATTCCGTCATA	1410	-	145.6	-86.8	232.4	164.8	3	1.58496
IV	16362249	16362270	TAGATATTCTATTACTTGCGG	2224	+	90	-13.2	103.2	28.3	8	3
IV	15675549	15675570	TAGATATTTTGTAAACAAATT	2296	+	-16.2	-96	79.8	44.2	20	4.32193
IV	16620688	16620709	TAGATCAATTTTGTTATTTTC	2106	+	-37.6	-86.8	49.2	-38.7	2	1
IV	16986550	16986571	TAGATCATATATAGGAATGTT	2217	+	115.8	-104.7	220.5	119.4	2	1
IV	16202873	16202894	TAGATCATTAGAGTACGAAAC	2473	+	90.9	-14.6	105.5	-10.3	2	1
IV	16783360	16783381	TAGATCCAAATTAATCGGCAT	1812	+	227.3	19.3	208	89.2	19	4.24793
IV	14642941	14642962	TAGATCGAAGCTCAAACTATT	2628	+	-4.9	11.3	-16.2	16.5	5	2.32193
IV	14415830	14415851	TAGATCGTTATGGAATGTTCT	2110	-	68.3	38.6	29.7	-68.3	34	5.08746
IV	16382662	16382683	TAGATCTACCGGAGTTTTGAA	2137	-	186.4	55.5	130.9	47.8	200	7.64386
IV	14367795	14367816	TAGATCTGATCTAATTGTTCC	1324	+	-206.7	-14.7	-192	-71.1	39	5.2854
IV	15214694	15214715	TAGATCTGCGAGGCGTACGGG	1137	-	319.5	224.1	95.4	40.4	1	0
IV	15384653	15384674	TAGATCTGTTTAGATTTCTCA	1432	-	-57.2	-54.7	-2.5	92	19	4.24793
IV	5968304	5968325	TAGATCTTGAAGAATATCCTT	1513	-	4.5	-49.1	53.6	41.7	10	3.32193
IV	15712758	15712779	TAGATGAGTGTGTCAGTTCAT	1207	-	99.3	49.3	50	-26.9	38	5.24793
IV	16785490	16785511	TAGATGATGTTCTGAACCATT	1684	-	185.8	33.3	152.5	78.3	73	6.18982
IV	14757136	14757157	TAGATGCCTTTATTTTTCATT	1826	-	-13.7	-17	3.3	51.9	1	0
IV	16170409	16170430	TAGATGTTCTGGAATTTCTGC	1097	+	-139.9	40.5	-180.4	-40.9	3	1.58496
IV	16176878	16176899	TAGATGTTGATTTTCATTACA	1267	+	127.7	-44.6	172.3	129.3	30	4.90689
IV	14972382	14972403	TAGATGTTGCTTTGTACATGC	1004	-	97	63	34	28.2	39	5.2854
IV	14995802	14995823	TAGATTAAGTGTAGGCTATGA	2142	-	16	2	14	0.1	12	3.58496
IV	15655739	15655760	TAGATTACGTGAATAAAGAGA	1695	+	124.1	-18	142.1	58.2	9	3.16993
IV	13715342	13715363	TAGATTATCAGTCATTTTTCA	1667	-	-144.6	-64.8	-79.8	-6.7	1	0
IV	16476738	16476759	TAGATTCAGTTTTGAATCGAC	2449	-	7	9.2	-2.2	13.2	4	2
IV	16708342	16708363	TAGATTCTGTTATTGAAGAAA	1730	-	-38.4	-49.9	11.5	45.4	102	6.67243
IV	15208041	15208062	TAGATTGAGTGAATCGAAAAC	1372	-	108.9	15.7	93.2	15.9	37	5.20945
IV	14354293	14354314	TAGATTGATTTTTTTATCATC	1648	-	52.6	-96.6	149.2	-8.6	130	7.02237
IV	15864178	15864199	TAGATTGCCCGGTACATGTAC	1492	-	84.4	122.3	-37.9	-72.4	59	5.88264
IV	15664506	15664527	TAGATTGTGCTTTTTTATTCA	1985	-	-64.4	-17.5	-46.9	-106.9	25	4.64386
IV	16663235	16663256	TAGATTTATTCCAGTTTTTTA	2648	-	43.9	-69.1	113	18.4	5	2.32193
IV	13641028	13641049	TAGATTTGAATGATATGTTAG	2087	-	-233.2	-63.6	-169.6	-131	7	2.80735
IV	14364753	14364774	TAGATTTGCTAACCGTATATT	1808	+	-56.5	-8	-48.5	-4.5	16	4
IV	14628160	14628181	TAGATTTTTCCAGCAGAAAAA	2127	-	19.1	16.7	2.4	74	17	4.08746
IV	14379331	14379352	TAGATTTTTTTCAGGTTCCCT	1557	+	-174.2	38	-212.2	-184.4	141	7.13955
IV	13643071	13643092	TAGCAAAAAAATCTGGTTGAA	2120	+	88.3	21.9	66.4	39.5	3	1.58496
IV	17149204	17149225	TAGCAAAAGTGAGCTGAAATA	2041	+	169	50.4	118.6	7.6	3	1.58496
IV	16605035	16605056	TAGCAAATCTGTAAATTTTGC	2013	+	-319	-16.5	-302.5	-215.9	12	3.58496
IV	14402309	14402330	TAGCAACGGTATTGTAATCAA	2545	+	176.1	34.1	142	150.1	3	1.58496
IV	17020030	17020051	TAGCAACTAAGAATTCCGTTA	1419	+	139.6	22.8	116.8	82.9	1	0
IV	15989519	15989540	TAGCAACTTTTCATCATGAAA	1192	+	-5.4	6.2	-11.6	17.6	1	0
IV	5035213	5035234	TAGCAAGGCTTCTATCGTTTG	1294	-	38.5	124.4	-85.9	-15.3	39	5.2854
IV	5925023	5925044	TAGCAAGTAAGTTGATGTTCA	1184	+	149.5	12.2	137.3	35.8	1	0
IV	5125919	5125940	TAGCAAGTATTCTGACATTCG	1783	+	113	40.3	72.7	59.6	7	2.80735
IV	16750004	16750025	TAGCAATTTCGAACACGTACT	1427	+	68.4	95.1	-26.7	45.9	83	6.37504
IV	16978948	16978969	TAGCAATTTTTGAAAAAAAAT	1134	-	-58.4	-46.5	-11.9	-6.5	4	2
IV	15088068	15088089	TAGCACACCTGTCCTTTATTT	1864	-	174.7	78.9	95.8	79	12	3.58496
IV	14246877	14246898	TAGCACATCCTTTTGTGTAGC	1198	-	213.9	103.7	110.2	103.5	1	0
IV	16043695	16043716	TAGCACTCGGCATGTTTTTCT	1651	-	241.9	120.8	121.1	115.4	6917	12.7559
IV	14728599	14728620	TAGCACTTCAAAAATTAGGAG	1170	-	-175.8	-3.9	-171.9	-12.4	296	8.20945
IV	16040523	16040544	TAGCAGCCTCTTAACTACAAA	1914	-	166.8	39.7	127.1	96.6	2	1
IV	16041417	16041438	TAGCAGCCTCTTAACTACACA	1659	-	287.2	70.8	216.4	146.2	12	3.58496
IV	16452201	16452222	TAGCATGTAATCAATACGACA	1243	+	52	31.7	20.3	61.6	4	2
IV	4887607	4887628	TAGCATTGTTTATACTTTTTT	1136	-	149.6	-77.2	226.8	49.8	3	1.58496
IV	5435043	5435064	TAGCCAGCCGTGACGGCACCT	1479	+	-161.4	303.9	-465.3	-410.1	18	4.16993
IV	5910426	5910447	TAGCCATTCTTGAAAATTTTT	1137	-	83.4	-1.7	85.1	21.9	8	3
IV	7009922	7009943	TAGCCGAATTTTCTCTTTCGC	1034	+	-48.1	131.7	-179.8	-155.4	1	0
IV	6165580	6165601	TAGCGATCAATCATTTGTTTT	2018	-	-140.7	16.1	-156.8	-113.6	1	0
IV	15944528	15944549	TAGCGATTCTTTTTTCCTTCT	2193	-	84.4	25.6	58.8	106.3	7	2.80735
IV	17149506	17149527	TAGCGATTGCAGAGTAAGATT	1487	+	175.2	65.3	109.9	116.7	102	6.67243
IV	15672156	15672177	TAGCGCAATTTTTTAAGGTTT	1070	+	202.8	28.5	174.3	85.4	71	6.14975
IV	609714	609735	TAGCGTCATAGATATTTTCCT	1038	+	-99.7	-3	-96.7	-30.2	1	0
IV	15948579	15948600	TAGCGTGATGTCATCTATTTG	1440	-	-11.9	52.2	-64.1	-85.3	2	1
IV	13633692	13633713	TAGCGTTTTCGGTGAAGTACT	2536	-	205.9	133.6	72.3	67.7	87	6.44294
IV	13819069	13819090	TAGCTAATTTTCGTACGCTCT	2132	+	254.1	79.4	174.7	197.4	17	4.08746
IV	16810587	16810608	TAGCTCATTTCGATTTATTAT	1325	+	-64.7	-36.4	-28.3	15.7	5	2.32193
IV	15910397	15910418	TAGCTCGCAAAACTTTTTTGC	1790	+	138.8	103.7	35.1	-49.7	44	5.45943
IV	5766508	5766529	TAGCTCTTGGTTTTTAGGAAA	2268	-	67.8	10.3	57.5	68.5	1	0
IV	15654834	15654855	TAGCTCTTTTTTCTGCAAGTT	1434	-	65.8	36.8	29	116.9	4	2
IV	13866332	13866353	TAGCTTAGTTCTGTTACTCAT	2320	-	240.9	-7.8	248.7	192.5	15	3.90689
IV	15897137	15897158	TAGCTTATGAAAATATGGCAC	1215	-	0.6	10.5	-9.9	-21.6	68	6.08746
IV	15629092	15629113	TAGCTTCATTAATTTTTTAAT	1562	+	-66.8	-98.2	31.4	-17.6	1	0
IV	6993582	6993603	TAGCTTGCATTCTTCGGCAAC	1529	-	73.5	162	-88.5	-82.7	2	1
IV	5248502	5248523	TAGCTTTTGTCCTCCATTTTC	1453	+	15.4	59.2	-43.8	-13.1	1	0
IV	14590597	14590618	TAGCTTTTTCGAAGTTGTCGA	1404	+	100.4	101.3	-0.9	-23.8	103	6.6865
IV	14666435	14666456	TAGGAAAAACACCCAACATTG	1394	-	73.4	59.3	14.1	23.2	2	1
IV	17225399	17225420	TAGGAAAACTGAAAACGCATA	1597	+	29.2	56.3	-27.1	-8.2	1	0
IV	16276645	16276666	TAGGAAAAGAATTTTATTACT	1612	+	-17	-103.8	86.8	122.8	1	0
IV	14881083	14881104	TAGGAAAATCGTTCACATTCC	2166	-	-111.7	44.8	-156.5	-30	63	5.97728
IV	16635030	16635051	TAGGAAACCGATTCCCTAAAC	2557	+	94.8	68.9	25.9	-5.4	3	1.58496
IV	15691021	15691042	TAGGAAAGCCCCACTATGCTG	2321	+	-225.5	182.3	-407.8	-281.2	188	7.55459
IV	15094349	15094370	TAGGAAAGTATGTAGGAAAGT	1355	-	-61.8	-20.3	-41.5	29.7	2	1
IV	4845244	4845265	TAGGAAATTCCGCCCAACATA	2025	+	236.1	101.8	134.3	169.1	1	0
IV	14360719	14360740	TAGGAAATTCGAGTTCTATCA	2146	-	20.1	11.5	8.6	13.4	2	1
IV	5181671	5181692	TAGGAACAGTGATGTTTGTAC	2300	+	48.4	36.8	11.6	-35.4	2	1
IV	14650853	14650874	TAGGAACATTTTAGTCAAATT	2370	+	-132.4	-41.7	-90.7	-84.5	255	7.99435
IV	15152012	15152033	TAGGAACGAAATGAACAAAAT	1980	-	-103.5	18	-121.5	-62.8	6	2.58496
IV	16540136	16540157	TAGGAAGGTTTTCAAGAGAAC	2038	+	92.7	43.7	49	-3.2	144	7.16993
IV	5958320	5958341	TAGGAATACAATTCAAACTCT	2438	-	78	-1.1	79.1	-39.8	3	1.58496
IV	15294152	15294173	TAGGAATATAGCATTAAATAA	2647	+	-78.2	-86.3	8.1	-58.1	11	3.45943
IV	14681729	14681750	TAGGAATGAGTTCAGTAAAGG	2152	-	14.7	12.5	2.2	-26.3	318	8.31288
IV	14305941	14305962	TAGGAATTCGTCTGAACAAAA	1261	-	-80.8	59.7	-140.5	-85	755	9.56033
IV	15173446	15173467	TAGGAATTGTGTTCACCAACG	2117	-	148.8	78.1	70.7	49.1	521	9.02514
IV	16661836	16661857	TAGGACACATCCCAGCCTGTC	2526	+	132.9	155.1	-22.2	-68.5	468	8.87036
IV	5809472	5809493	TAGGACAGTGGAACGAACGAT	1965	-	198.5	127.8	70.7	75.6	5	2.32193
IV	15871492	15871513	TAGGACTTTTGTAGACGTTTC	1331	+	195.7	44.5	151.2	111	1	0
IV	15621008	15621029	TAGGAGAAACAAGTGTGTTGT	1826	+	141.2	53.4	87.8	58.9	193	7.59246
IV	16046298	16046319	TAGGAGGAAGCATTGTGCATA	1631	+	-105.9	107.6	-213.5	-147.6	1667	10.703
IV	5140426	5140447	TAGGAGTAGGATCTAACTTTT	1470	-	-23	-14.2	-8.8	-81.5	1	0
IV	5097963	5097984	TAGGAGTTCAGTACTGTTTGA	2047	-	77.7	23.9	53.8	23.1	44	5.45943
IV	14589709	14589730	TAGGATAATAATAGGATGATA	1557	-	-87.8	-103.7	15.9	34.5	6	2.58496
IV	14508126	14508147	TAGGATAGATATATGATAAGT	1139	-	-325.7	-147.9	-177.8	-128.7	12	3.58496
IV	14752210	14752231	TAGGATATAGAATGAATCATT	2363	-	-83	-93.8	10.8	-36	2	1
IV	14685000	14685021	TAGGATATCAGAATTCATTTT	2042	-	33.8	-68.7	102.5	104.5	1	0
IV	5586754	5586775	TAGGATATTTGGGTAGGATAA	2066	-	58.2	-33.5	91.7	140.2	3	1.58496
IV	15769668	15769689	TAGGATCACGAATATTTTTTG	1366	-	-65.6	-15.9	-49.7	-47.2	12	3.58496
IV	14126023	14126044	TAGGATCTATTTTAATTTTTT	2259	-	165.1	-132.3	297.4	191.5	55	5.78136
IV	16231441	16231462	TAGGATCTCTGCTCTGTTGAG	1645	-	178.1	79.5	98.6	7.1	83	6.37504
IV	16137921	16137942	TAGGATGATTGAAATTTTTAT	1575	+	28.3	-77.6	105.9	143.6	18	4.16993
IV	15654599	15654620	TAGGATGCAAGTTTTTTTTCT	1446	-	-202.6	17.9	-220.5	-156.9	1361	10.4105
IV	14763858	14763879	TAGGATGGTACTATTTCATTC	1538	-	-40	-28.6	-11.4	81.3	709	9.46964
IV	6027005	6027026	TAGGATGTTGTCTCGTTTACC	1560	+	249.5	75	174.5	112.9	2	1
IV	17166434	17166455	TAGGATTAGTTGTACAGCCCT	1759	-	-113.5	84.2	-197.7	-128.6	9	3.16993
IV	14853438	14853459	TAGGATTCCAGGCGATCTGAT	1243	+	120	122.4	-2.4	-18.7	39	5.2854
IV	15997221	15997242	TAGGATTTCACTAGAAGAAGC	1801	-	18.3	8.8	9.5	-47.8	360	8.49185
IV	14122315	14122336	TAGGATTTTCGAAAATGTTAC	2415	-	134	10.2	123.8	99.1	7	2.80735
IV	14435375	14435396	TAGGCAAGAGCGGGTGAAGAA	1417	-	370.2	169.6	200.6	153.4	2	1
IV	14456461	14456482	TAGGCACATAATGTTCACTCT	1821	+	73.7	64.7	9	40.8	100	6.64386
IV	14290582	14290603	TAGGCCAAGTCGGTTAGCTAA	1240	-	229.7	133.8	95.9	91.2	89	6.47573
IV	14506018	14506039	TAGGCCATCAAAAAGTTTATT	1806	+	198.2	15.7	182.5	89.6	2	1
IV	14316924	14316945	TAGGCCATCAAAATTTATTCA	1304	+	-31	-8.1	-22.9	-10.4	43	5.42626
IV	16086528	16086549	TAGGCCTAAAATATCAACACA	1439	-	48.2	19.8	28.4	-86.4	2	1
IV	16625590	16625611	TAGGCCTAGGATTTCTCTAGT	2097	+	137.7	35.4	102.3	57.4	93	6.53916
II	11818276	11818297	TAGGCCTTTTTGGTAATGCCT	1133	-	178.6	79.7	98.9	94.5	3	1.58496
IV	15173994	15174015	TAGGCGTCTTTCAATTCAAAG	1804	-	99.7	68.6	31.1	39.5	1	0
IV	15267985	15268006	TAGGCTCGTTCTTAAATGTGG	1861	+	-109.8	61.3	-171.1	-64.6	290	8.17991
IV	5386197	5386218	TAGGCTGATCTTTAGAGCATC	1530	+	37.9	76.9	-39	-44.1	11	3.45943
IV	16608169	16608190	TAGGCTGTGGAATATCACATG	1485	-	16.4	76.4	-60	-88.8	143	7.15987
IV	14631447	14631468	TAGGCTTAGGATACCTTCAAA	1289	-	138.1	33.7	104.4	58.9	13	3.70044
IV	6214267	6214288	TAGGGAAGTTGATCCACACCT	2284	-	-182.2	98.1	-280.3	-253.3	116	6.85798
IV	6567896	6567917	TAGGGAATCTGGAATGGAAAT	1642	+	56.4	39.8	16.6	102.1	6	2.58496
IV	16716455	16716476	TAGGGAATGACTTTTTTCCCT	1629	+	140.1	29.2	110.9	65.9	1120	10.1293
IV	16031689	16031710	TAGGGACAATATAAATTTTTG	2071	+	-22.9	-73.7	50.8	5	4	2
IV	16555917	16555938	TAGGGATATTGCTAGGAAGAC	2529	-	-92.6	30.2	-122.8	-38	7	2.80735
IV	5152061	5152082	TAGGGCTTTCTACTTTTTTGA	2737	-	-5	17.7	-22.7	37.3	15	3.90689
IV	16194035	16194056	TAGGGGCATGGTTTATTGAAC	1708	-	175.6	73.7	101.9	72.9	511	8.99718
IV	14939259	14939280	TAGGGTAGGGTTTCGCATTAT	1444	-	90.6	102.9	-12.3	66	15	3.90689
IV	16733465	16733486	TAGGGTCGTCTCTTGAGAGCA	2355	+	100.3	150.3	-50	-12.9	4	2
IV	5605173	5605194	TAGGGTTCACTTTTTATGTTG	2200	+	127.3	7.5	119.8	71.6	84	6.39232
IV	15990336	15990357	TAGGGTTCATGAATGGACTGA	2420	-	121.6	80.2	41.4	-40.4	6	2.58496
IV	15260430	15260451	TAGGGTTGATGAGTTAAGTTT	1359	-	111.5	15.4	96.1	41.9	8	3
IV	15302796	15302817	TAGGGTTTTGAAATCTTGAAT	2199	-	-22.7	3.9	-26.6	41.5	38	5.24793
IV	17208112	17208133	TAGGTAATCTCCCTCATATAT	1445	-	-286.9	-41.6	-245.3	-135.3	1	0
IV	5680674	5680695	TAGGTACCCTGATATGATCAA	1116	-	-48.5	-1.7	-46.8	-47.7	3	1.58496
IV	14298017	14298038	TAGGTACTACTTTGAACTTGG	1690	-	172.5	3.4	169.1	48.1	163	7.34873
IV	14602637	14602658	TAGGTAGAAACATTTCTTTCG	1846	+	84.3	14.1	70.2	20	21	4.39232
IV	16906208	16906229	TAGGTAGAGAACTTTTTCATT	1466	+	-24.7	-27.4	2.7	17.4	4	2
IV	15974974	15974995	TAGGTAGCGGTTCCTATCTTT	1929	-	305.9	61.7	244.2	84	13	3.70044
IV	14127721	14127742	TAGGTCAATGATTCATAAATT	1279	-	-326.3	-34.1	-292.2	-171	27	4.75489
IV	16478654	16478675	TAGGTCCCTTCTTGGAAGTAA	1218	-	93.4	68.9	24.5	12.7	6	2.58496
IV	15809338	15809359	TAGGTCCGGTTGTGGAATATC	2122	-	174.8	106.6	68.2	32.6	19	4.24793
IV	16572604	16572625	TAGGTCCTCTCCTATATAAAA	2518	+	-38.3	-37.4	-0.9	75.4	1	0
IV	14976913	14976934	TAGGTCTATCCTTTTCAAATT	1039	-	137.5	-36.6	174.1	104.3	4	2
IV	6060481	6060502	TAGGTGTAGTTTTCTGATTGG	1877	+	56.5	18.3	38.2	-6.6	49	5.61471
IV	15337646	15337667	TAGGTTAGATAATTAGGTAGA	1951	+	-268.6	-90.9	-177.7	-134.6	5	2.32193
IV	15209918	15209939	TAGGTTCATGATCCTCAAGCT	1026	+	106.3	72.8	33.5	-3.7	2633	11.3625
IV	15707249	15707270	TAGGTTCCGAACTTTCCGTTT	2119	-	197	114.5	82.5	52.6	1745	10.769
IV	16068253	16068274	TAGGTTGAATGGAAATATGTC	1137	+	53.5	9.4	44.1	30.9	166	7.37504
IV	6025487	6025508	TAGGTTGTAAATTTTTATCGC	1411	+	89.3	-33.5	122.8	57.3	29	4.85798
IV	14161968	14161989	TAGGTTGTTCGTAGCAGTGCT	1782	-	-297.7	151.9	-449.6	-219.2	148	7.20945
IV	15262353	15262374	TAGGTTGTTTGATGAGGCGCC	2182	-	-70.9	185.4	-256.3	-243.9	3302	11.6891
IV	14413906	14413927	TAGGTTTTAAATATGGAACTT	1424	-	8.9	-69.1	78	47.8	558	9.12412
X	5247960	5247981	TAGTAAAACTTTTAAGTTGAT	1158	+	-137.9	-69.5	-68.4	-52.3	2	1
IV	15707010	15707031	TAGTAAAAGGGCATTTGAACT	2207	-	136.8	21.1	115.7	83.4	2	1
IV	14908542	14908563	TAGTAAACTCAATCAATGCGA	1124	-	3.9	17.4	-13.5	-31.3	3	1.58496
IV	16010677	16010698	TAGTAAAGGAATTTTTAGCAT	1156	-	-122.8	-44.9	-77.9	-72.3	3	1.58496
IV	15137751	15137772	TAGTAAATTCTGTTGTTTTAC	1261	+	-45.8	-38	-7.8	30.7	16	4
IV	14306166	14306187	TAGTAAATTGTTATTAGTGGC	1701	-	-119	-44.5	-74.5	-78	106	6.72792
IV	14895671	14895692	TAGTAACAGCCATATTTGCGC	2375	+	49	123.6	-74.6	-43.5	1	0
IV	16156087	16156108	TAGTAACCTTGTCAGTATTTA	2191	+	27.7	-28.8	56.5	96.7	4	2
IV	14680111	14680132	TAGTAACTTCCGCATTTGTGA	1384	-	111.5	86.2	25.3	42	21	4.39232
IV	15113348	15113369	TAGTAACTTCGTAAATTTCTT	2064	+	180.3	-24.7	205	123.2	1	0
IV	14880851	14880872	TAGTAAGCTCTCGGAATTTTC	1770	+	72.9	37.3	35.6	90	3	1.58496
IV	14592081	14592102	TAGTAATATCTGTTTTCTAGT	1663	+	-210.6	-91.1	-119.5	-78.9	1	0
IV	16887547	16887568	TAGTAATATTCGGTGGTTATT	2090	-	247.4	-37.7	285.1	153.1	77	6.26679
IV	14194061	14194082	TAGTAATCCATGTGTAGTAAT	1740	-	81.5	-31.6	113.1	99.7	9	3.16993
IV	15839254	15839275	TAGTAATTCTTTTAAAGTATT	2156	+	87.6	-134.2	221.8	137	39	5.2854
IV	16677189	16677210	TAGTAATTGGACTTGGTGATA	2274	-	144.5	6.9	137.6	93.6	807	9.65642
IV	15360131	15360152	TAGTAATTGGTCGGCTGCTTC	2246	-	-46.3	128.7	-175	-83.5	1	0
IV	14159714	14159735	TAGTAATTTTTCCTATGCTCC	1169	+	-89.7	-10.9	-78.8	-116.5	118	6.88264
IV	15679542	15679563	TAGTAATTTTTGAAGTCTCAC	2178	+	198.3	-24	222.3	147.3	1	0
IV	14376850	14376871	TAGTACCGACATATCAACGGA	1101	-	-72.6	82.9	-155.5	-69	12	3.58496
IV	17213018	17213039	TAGTACCGTGATTTGATTTGG	2274	-	141.4	59.3	82.1	14.3	131	7.03342
IV	6164138	6164159	TAGTACGAGCACTGAATACAA	1938	-	297.5	45.6	251.9	175.2	2	1
IV	14377073	14377094	TAGTACGATGTCCACTTAAAA	2535	-	-84.1	62.7	-146.8	-122.7	13	3.70044
IV	13610747	13610768	TAGTACGCCACACGCTCATTC	1285	+	188.4	215.9	-27.5	-125.8	5	2.32193
IV	15305005	15305026	TAGTACGTTTTTAATATTTTT	1118	+	25.3	-107.5	132.8	41.7	3	1.58496
IV	5569199	5569220	TAGTACTTTGCTTTTTCATTG	2522	+	0.1	-12.9	13	77.6	2	1
IV	16975151	16975172	TAGTAGAAGATTTTGAAAGCA	1065	+	-1.2	-8.5	7.3	-39.8	1	0
IV	16890227	16890248	TAGTAGACTTTTCAAACTTTT	1612	-	-9.3	-17	7.7	6.9	2	1
IV	15383185	15383206	TAGTAGAGAATTTGTAGATGT	2020	-	-13.3	-38.8	25.5	4	1	0
IV	16002349	16002370	TAGTAGCCGCATCATTCAAAA	1726	-	38.5	94	-55.5	131.1	8	3
IV	15974977	15974998	TAGTAGGTAGCGGTTCCTATC	1929	-	313.3	75	238.3	84.6	1	0
IV	16209761	16209782	TAGTAGGTGTTCAAGTTAGGG	2617	-	-312.7	65.4	-378.1	-251.3	74	6.20945
IV	16156084	16156105	TAGTAGTAACCTTGTCAGTAT	2191	+	79.6	-15.1	94.7	120.4	105	6.71425
IV	16002352	16002373	TAGTAGTAGCCGCATCATTCA	1726	-	56.2	87.4	-31.2	141.5	1	0
IV	15901546	15901567	TAGTAGTATTAATAATTCTGC	1478	+	-128.5	-85.6	-42.9	30.4	1	0
IV	15676880	15676901	TAGTAGTGATTTGCACGGATT	1745	+	-318.1	87.4	-405.5	-266.7	6	2.58496
IV	14615348	14615369	TAGTAGTTCTGAAAGATCCCA	2148	+	-166.8	21.2	-188	-76.1	4	2
IV	14489178	14489199	TAGTAGTTTGTCGATATATAT	2035	+	-0.1	-91.4	91.3	84.7	124	6.9542
IV	16590641	16590662	TAGTAGTTTTTGTGAAATTCT	1973	+	172.7	-10.6	183.3	101.1	3	1.58496
IV	14463331	14463352	TAGTATAAGTTCTAGGTATTA	2654	-	-14.9	-114.1	99.2	171	2	1
IV	16183588	16183609	TAGTATATTGTATATTGATGA	1763	-	-240.8	-135.3	-105.5	-107.3	21	4.39232
IV	14051948	14051969	TAGTATCATCCTAAAACAATA	1644	-	-46.1	-83.1	37	101.9	2	1
IV	15102453	15102474	TAGTATCTTCGTTTTGGCAAT	1241	-	102	39.9	62.1	61.6	1	0
IV	15280560	15280581	TAGTATGTCCTTAGCACGCGT	1437	-	128	141.8	-13.8	-36.8	3	1.58496
IV	14437049	14437070	TAGTATGTTTCCGATGAAAAC	1147	+	27.7	27	0.7	72	6	2.58496
IV	15901549	15901570	TAGTATTAATAATTCTGCAGG	1478	+	-138	-62.8	-75.2	40.3	93	6.53916
IV	14097439	14097460	TAGTATTACTTCATGATTTTC	2117	+	-171.1	-86.9	-84.2	-27.5	20	4.32193
IV	15307843	15307864	TAGTATTAGTATCTAAGGGCT	1861	-	-143.4	-48.3	-95.1	-123.1	74	6.20945
IV	5446627	5446648	TAGTATTCAAAATGAAAACTG	2042	+	14.3	-42.2	56.5	39.3	1	0
IV	16685251	16685272	TAGTATTCCGTCGTCTGGGGT	2178	+	228.3	139	89.3	52.2	4	2
IV	16636115	16636136	TAGTATTCCTCTGTCTCGACT	2737	+	253.9	87	166.9	86.2	9	3.16993
IV	15576241	15576262	TAGTATTGCCAAGTATTTGTT	2130	-	-11.4	-5.8	-5.6	-10.3	13	3.70044
IV	16790714	16790735	TAGTATTTCTTCCTCTGATTC	2170	+	73.2	8	65.2	33.4	35	5.12928
IV	15504169	15504190	TAGTCAATGCCCATGCCCAGC	1900	-	337.8	180.3	157.5	65.6	5	2.32193
IV	6651185	6651206	TAGTCAATTGGCATTACGATT	1900	+	91.4	58.6	32.8	-15.4	2	1
IV	15210496	15210517	TAGTCACGTAAAGTTTTTTTT	1836	+	9	-9.5	18.5	-90.3	28	4.80735
IV	15206002	15206023	TAGTCACGTAAATTGATAGTC	1604	-	42.1	17.5	24.6	61.6	408	8.67243
IV	5926436	5926457	TAGTCAGAAAGCTATCGGTAT	1859	+	200.4	39.3	161.1	102.2	1	0
IV	14306367	14306388	TAGTCAGCTAAAATGGTTCAG	1934	+	111.1	55.5	55.6	77.2	97	6.59991
IV	16689910	16689931	TAGTCATATTCTGCGCAATTC	2253	+	110.2	64.5	45.7	91.1	6	2.58496
IV	15069811	15069832	TAGTCATCATTTGACGTAACT	1715	+	130.1	18.8	111.3	70.1	6	2.58496
IV	14762175	14762196	TAGTCATTGTAGAATCCGCCA	2054	-	-127.8	81.5	-209.3	-108	30	4.90689
IV	13992252	13992273	TAGTCATTTTTAGTCATTTCA	1587	+	-3.9	-22.8	18.9	6.7	2	1
IV	16112670	16112691	TAGTCCAACGAGATGTCAAGG	2063	-	53.3	103.6	-50.3	-31.6	44	5.45943
IV	15481314	15481335	TAGTCCATCGATTTTATATAG	2437	-	101.3	-26	127.3	20	57	5.83289
IV	15981454	15981475	TAGTCCCATAGTAAAAAGTTT	2496	-	-242.8	-21.7	-221.1	-109.6	2	1
IV	14006319	14006340	TAGTCCCATCTTTACTTCACC	2450	-	80.4	61.1	19.3	64.2	49	5.61471
IV	13691043	13691064	TAGTCCCTTGCCTGTATTCTT	1221	+	229.2	65.9	163.3	51.3	21	4.39232
IV	14026385	14026406	TAGTCCTATCAACTGAGATAC	1711	-	48.3	23	25.3	-1.7	6	2.58496
IV	16617281	16617302	TAGTCCTCTCATATAGTTGAG	2389	+	179.2	1.2	178	105.7	277	8.11374
IV	13945868	13945889	TAGTCCTTTTAATTTTATTTC	1906	+	-89.3	-51.2	-38.1	-62.3	3	1.58496
IV	16720107	16720128	TAGTCGAAAAAAATTGCATTT	1144	+	103.7	22.9	80.8	-0.7	38	5.24793
IV	16873230	16873251	TAGTCGAGAACGGAACTTCAA	2240	-	205.1	107.3	97.8	-23.8	51	5.67243
IV	14460685	14460706	TAGTCGCAGTAGGATATTAAT	2385	-	-107	-2.8	-104.2	-47.6	7	2.80735
IV	16219501	16219522	TAGTCGCCCTAAATGCTATCA	1646	-	-27.9	93.3	-121.2	-28.3	25	4.64386
IV	14494938	14494959	TAGTCGCTCTTATTGTTTATT	1750	-	60.6	10.4	50.2	99.4	1	0
IV	16610312	16610333	TAGTCGTATGTCGTATGGAAT	2550	+	184.8	57.8	127	18.8	10	3.32193
IV	14294791	14294812	TAGTCGTATTTCTCTTCTGAC	1842	-	36.1	35.1	1	135.6	37	5.20945
IV	16528010	16528031	TAGTCGTTGAATTGGCTGAAA	2584	-	300.9	94.9	206	139	3	1.58496
IV	15400522	15400543	TAGTCTAACTTTGCAAAGATT	2665	-	-154.7	9	-163.7	-7.7	15	3.90689
IV	5532909	5532930	TAGTCTACAGCCAGTTTTTAC	2625	+	-158.6	43.7	-202.3	-141	3	1.58496
IV	14895170	14895191	TAGTCTATGCTTTGTACCCAA	1728	+	245.3	33.9	211.4	100.9	6	2.58496
IV	15107122	15107143	TAGTCTCCAGGCGTTTGTTTA	1970	-	212.4	110.2	102.2	140.6	7	2.80735
IV	14915107	14915128	TAGTCTCCTTTCTTTCTAATT	1079	+	106.3	-9.3	115.6	51.4	6	2.58496
IV	6410388	6410409	TAGTCTCGCCATTGCTGTAGG	2008	+	264.7	169.6	95.1	27.4	10	3.32193
IV	14356552	14356573	TAGTCTTCAAACGTATTTATA	1446	-	-27.2	-42	14.8	31.2	1	0
IV	15413727	15413748	TAGTCTTCAAATTGTTTGATT	1575	-	-4.9	-16.4	11.5	29.2	4	2
IV	14573458	14573479	TAGTCTTCGAATCCATGCAAA	1542	+	149.8	109.4	40.4	7.5	4	2
IV	5132235	5132256	TAGTCTTTCTTTATTTTCAGG	2287	-	-188.9	-33.7	-155.2	-17.4	1	0
IV	16115582	16115603	TAGTGAAACTCTTTTCTGATC	1320	-	37	32	5	-23.9	3	1.58496
IV	15064993	15065014	TAGTGAAATTGGCCTATAATT	1114	-	-39.5	14.3	-53.8	-78.4	240	7.90689
IV	15724100	15724121	TAGTGAAATTTGAGTCGGTTC	1256	-	-43.9	77.9	-121.8	-48	40	5.32193
IV	14692397	14692418	TAGTGAACTGTCTGTCTTCAT	1573	-	135.3	61.5	73.8	53.9	338	8.40088
IV	16724285	16724306	TAGTGAATCCAATATTCGGTA	2016	+	193	5.3	187.7	105.1	7	2.80735
IV	16011808	16011829	TAGTGAATCGAAAACAAATTT	2019	-	71.4	-11.3	82.7	113	65	6.02237
IV	14291202	14291223	TAGTGAATTCGGATTCGTTCT	1374	+	229.5	79	150.5	150.9	6484	12.6627
IV	15831959	15831980	TAGTGACACATCGGTTTAATG	2043	-	120	55	65	9.9	1	0
IV	15392731	15392752	TAGTGAGAAGGTTTTTCGGAG	2003	-	31.5	72.4	-40.9	-97.7	2	1
IV	14120943	14120964	TAGTGAGACTGTTCTGAAAAA	1567	-	55.8	19.9	35.9	-16	2	1
IV	15897703	15897724	TAGTGAGAGTGTTTTCACTTG	1478	+	-205	49	-254	-196.8	8	3
IV	5518664	5518685	TAGTGAGCTACATGATTCTGT	2002	-	148.5	31.3	117.2	69	2	1
IV	14005224	14005245	TAGTGAGCTTTCTTTATTAAT	2201	-	67.5	-52.4	119.9	165	4	2
IV	15866086	15866107	TAGTGAGTTGTTAAAACAGTA	2816	-	143.2	-18.5	161.7	177	47	5.55459
IV	15426963	15426984	TAGTGATGGACTTCTACTTGG	1526	+	105.9	54.9	51	22.7	12	3.58496
IV	15676883	15676904	TAGTGATTTGCACGGATTTTC	1745	+	-385.4	100.3	-485.7	-290.6	34	5.08746
IV	14583036	14583057	TAGTGCAATTGGTCCTCAAAA	1185	-	-86.7	64.7	-151.4	-12.9	15	3.90689
IV	16554054	16554075	TAGTGCACATGTACTTTCTTG	1312	+	-174	53	-227	-116.2	3	1.58496
IV	14019599	14019620	TAGTGCAGGCATTCGAAAATC	2105	-	159.9	136.8	23.1	31.6	4	2
IV	14279582	14279603	TAGTGCATTACCTCATATTCC	2824	-	-321.4	15.4	-336.8	-134.9	4	2
IV	13719442	13719463	TAGTGCGATTGATGACATTGC	1191	+	112.4	117.1	-4.7	22.7	2	1
IV	17173256	17173277	TAGTGCTAATTATTCCAACCC	1205	-	102.4	39.2	63.2	66.5	49	5.61471
IV	16004823	16004844	TAGTGCTATTTTAATATAATC	2002	-	82	-124.1	206.1	112.3	2	1
IV	13906384	13906405	TAGTGCTTTGATCAATTCCCG	1986	+	7.4	67.2	-59.8	-44.3	1	0
IV	16392084	16392105	TAGTGGAAAATTTATAGAATT	1632	+	-30.1	-94.6	64.5	9.9	79	6.30378
IV	13754640	13754661	TAGTGGAAACCTCAACGCTGA	1289	+	132.8	130.8	2	53	23	4.52356
IV	5177492	5177513	TAGTGGAAGGTTTCTGATATT	1107	-	82.3	33.5	48.8	39.8	2	1
IV	6047254	6047275	TAGTGGAATTTTGCTCGACGT	1078	+	170	118.5	51.5	5.3	44	5.45943
IV	17048711	17048732	TAGTGGCGGATAAAATGAGAG	1714	-	203.1	94.6	108.5	69.4	2	1
IV	4829063	4829084	TAGTGGGACGTGAACTTATTT	1617	+	35.1	77.6	-42.5	-22.2	2	1
IV	14039589	14039610	TAGTGGTTTGAGTCGATTTTA	1545	-	216.1	26.5	189.6	119.2	85	6.40939
IV	16177804	16177825	TAGTGTACAAGGATATTTTAA	1185	-	25.8	-59.8	85.6	127.6	16	4
IV	15896845	15896866	TAGTGTAGAAAAGTGGTTGCT	1417	+	76.2	53.2	23	-38.5	623	9.28309
IV	14322339	14322360	TAGTGTATTTTTCCAGTTCTT	1702	-	-87.6	6.7	-94.3	34.6	15	3.90689
IV	16192621	16192642	TAGTGTCTTTTCGGTCTAAAA	1772	-	124.1	22	102.1	75.4	1	0
IV	16599225	16599246	TAGTGTGCAAAAATTGAATAC	2095	-	263.7	9.4	254.3	107.9	6	2.58496
IV	5603869	5603890	TAGTGTGCCAATGGCTAAACA	1335	-	189.2	110.3	78.9	68.2	2	1
IV	15614846	15614867	TAGTGTGTTTGTCGAATTAAA	2126	-	56.6	14.2	42.4	64.7	5	2.32193
IV	14590828	14590849	TAGTGTTATTCAAATTTCAAG	2354	+	-88.2	-34.1	-54.1	-39.4	1	0
IV	14509225	14509246	TAGTGTTGTTGTCGAAAGTGT	2130	-	-24.6	89.2	-113.8	-108.4	1	0
IV	16174929	16174950	TAGTTAACGGGCTGAAATACT	1893	-	191.4	43.7	147.7	94.3	1	0
IV	13838037	13838058	TAGTTAAGCATATCCTTGATT	1324	+	224.1	-27.4	251.5	173.2	7	2.80735
IV	15854846	15854867	TAGTTAATAGAGGATTTTTGA	1995	-	-257.7	-72.7	-185	40.1	2	1
IV	15616415	15616436	TAGTTAATGGCACGTTTGATT	1633	-	118.1	66.2	51.9	21.5	1	0
IV	14961569	14961590	TAGTTACATCCTTTTTGTGGC	1414	+	60.9	52	8.9	16.2	164	7.35755
IV	14405964	14405985	TAGTTAGGACATAATATGATC	2251	-	41.7	-84.3	126	90.6	29	4.85798
IV	5590634	5590655	TAGTTATTTAGTGTTTTGTCT	1692	-	-215.8	-18.5	-197.3	-176.7	8	3
IV	5674163	5674184	TAGTTATTTTAGAAGCCAATT	1988	+	141.6	-54.8	196.4	141.8	2	1
IV	17424440	17424461	TAGTTCAAGTAGTGCTTTCTT	1619	+	-84.5	39.9	-124.4	11.7	1	0
IV	13800749	13800770	TAGTTCAGGTCCTAGTGAAAG	1374	-	205.8	88.9	116.9	-23.4	3	1.58496
IV	17051946	17051967	TAGTTCCATTTTTCACGCACG	2363	+	122.7	129.1	-6.4	-57.2	560	9.12928
IV	5143562	5143583	TAGTTCCTTTTTAATGGCAAG	1521	-	147.7	13.7	134	13.9	2	1
IV	15406152	15406173	TAGTTCGCTCGTGTTGGCAGA	2035	+	335.1	190.7	144.4	75.3	1	0
IV	14022517	14022538	TAGTTCGGATCCAATATTTTT	2639	-	11.8	-7.3	19.1	18.5	611	9.25503
IV	14859711	14859732	TAGTTCGTAAAAAACCCAAAT	1137	+	149.9	10.4	139.5	124.3	3	1.58496
IV	5422741	5422762	TAGTTCGTTATTTCTCAACTT	1935	-	94.1	5.2	88.9	-10.2	17	4.08746
IV	15831801	15831822	TAGTTCGTTTGTATGTGTTGT	1491	+	-35.2	33.8	-69	78.5	30	4.90689
IV	16598101	16598122	TAGTTCTACTCCATTCTTGAT	1610	+	194.9	21.4	173.5	123.8	4	2
IV	7889902	7889923	TAGTTCTATTAGTTCTGCAGC	1544	+	-31.3	19.3	-50.6	-3.55271e-15	1	0
IV	13806856	13806877	TAGTTCTATTCCATCCATCTC	2085	-	-10	8.7	-18.7	13.5	132	7.04439
IV	14982275	14982296	TAGTTCTCACTCACTCTTTGG	1090	+	160.8	79.5	81.3	65.7	25	4.64386
IV	14177804	14177825	TAGTTCTGAACAACGTTTTCT	2454	-	153.2	49.3	103.9	71.5	78	6.2854
IV	14969073	14969094	TAGTTCTTTCGTATATTTGAC	2007	-	-70.6	-21.3	-49.3	0.3	16	4
IV	16213862	16213883	TAGTTGAACAGTAATCTCAAA	1823	+	122.1	-6.8	128.9	84	15	3.90689
IV	4852890	4852911	TAGTTGAAGTTATGGCTAGTT	1337	+	181.7	13.6	168.1	52.9	30	4.90689
IV	14634032	14634053	TAGTTGAGTAGTTAAAATGAG	2418	+	-15.3	-35.3	20	-49	23	4.52356
IV	16058176	16058197	TAGTTGATCAAAAAATTTTCA	2160	+	-41.7	-57.1	15.4	45.5	3	1.58496
IV	13864549	13864570	TAGTTGATTTTCATTTGTCAG	2314	-	172.3	-7	179.3	112	2	1
IV	16386632	16386653	TAGTTGCAAGTTCTCGAAAAC	2051	-	128.4	86.3	42.1	12.3	23	4.52356
IV	16478016	16478037	TAGTTGGATAGTACAAAAAAT	1063	+	69.5	-58.2	127.7	122.1	2	1
IV	13913693	13913714	TAGTTGGATGGTTGAAGAAGG	1175	-	48.6	61.7	-13.1	-89.9	1	0
IV	16078257	16078278	TAGTTGTGCTTTATACACTCG	2172	+	113.7	35	78.7	29.9	3	1.58496
IV	16274993	16275014	TAGTTGTTTAGCGAAAATAGG	1552	-	-120.2	30.4	-150.6	-113.3	49	5.61471
IV	16780722	16780743	TAGTTGTTTTTTTAATCAATC	1738	+	72.8	-66.6	139.4	109.6	6	2.58496
IV	5668104	5668125	TAGTTTAACGTCTTCCCGGGA	1905	+	142.7	120.6	22.1	64.5	124	6.9542
IV	13928869	13928890	TAGTTTAATTTTGTTTTGGTT	1191	+	-8.8	-62.6	53.8	12.4	6	2.58496
IV	16105019	16105040	TAGTTTATATTTTATTCCCTT	2396	+	-51.4	-123	71.6	-34.9	2	1
IV	5905970	5905991	TAGTTTATGTAGTCGAATTAT	1895	-	-27.9	-72.4	44.5	70.7	1	0
IV	14968027	14968048	TAGTTTATTAAAGTATTGTGC	1518	-	-82.5	-80.6	-1.9	86.4	1	0
IV	5338268	5338289	TAGTTTATTTACTGACTGACT	1294	+	-99.4	-41.6	-57.8	3.1	2	1
IV	5197142	5197163	TAGTTTCACATTAAAGGTGGT	2039	+	81.9	31.6	50.3	12.5	6	2.58496
IV	15768230	15768251	TAGTTTCACTGGAATATTTTC	1733	-	-34.5	-18	-16.5	3.1	2	1
IV	4848604	4848625	TAGTTTCATCACATCTATAGA	1840	-	-51.3	-45.7	-5.6	30.8	1	0
IV	14469861	14469882	TAGTTTCCCCGTAATCGGAAT	2531	-	296.4	104.9	191.5	166	15	3.90689
IV	14486523	14486544	TAGTTTCCGTTCCATTTTCGT	1544	-	39.7	71.6	-31.9	-27.9	4	2
IV	14177520	14177541	TAGTTTCCTCCAAACACGGCA	1349	-	156.7	136.6	20.1	55.9	77	6.26679
IV	16567649	16567670	TAGTTTCGAGTTTGGTTTTTG	2634	-	200.4	54.8	145.6	105.6	20	4.32193
IV	6092145	6092166	TAGTTTCGCTTTTAAATTAAG	1461	+	17.6	-34.5	52.1	51.7	2	1
IV	15238514	15238535	TAGTTTCGTGACATTACCGTC	2248	-	-89	137.1	-226.1	-168.9	21	4.39232
IV	16217749	16217770	TAGTTTCTCTTTGTTGCAAAA	1492	+	167.3	47.3	120	143.1	8	3
IV	14668376	14668397	TAGTTTCTTTTAGATTTTGTG	1296	+	-66.4	-26.4	-40	-118.8	18	4.16993
IV	15987815	15987836	TAGTTTCTTTTTTATGTAGTC	1168	-	-71.3	-78.8	7.5	-13.8	95	6.56986
IV	15180515	15180536	TAGTTTGCATTGTTGTATTGA	2295	+	-120.5	16.7	-137.2	-63.4	3	1.58496
IV	15336494	15336515	TAGTTTGCCGTCTTTCATAAT	1104	-	220.2	53	167.2	46.8	70	6.12928
IV	15762898	15762919	TAGTTTGGAGTCTATTTCCGT	1684	-	20.6	30.6	-10	-24.5	1	0
IV	16176737	16176758	TAGTTTGGTGACTAAGGAAGA	2108	-	155.4	35.1	120.3	98	8	3
IV	14489181	14489202	TAGTTTGTCGATATATATATC	2035	+	-44.6	-95.1	50.5	73.3	3	1.58496
IV	15350092	15350113	TAGTTTGTTGATATGTTTTTT	1660	+	37.7	-51.8	89.5	61.9	5	2.32193
IV	14434980	14435001	TAGTTTGTTTGGACATATAAA	1780	-	31.6	-45.9	77.5	76.5	13	3.70044
IV	5635254	5635275	TAGTTTGTTTTTGTTTTAAAT	2041	+	64.2	-76.1	140.3	59.9	2	1
IV	15506552	15506573	TAGTTTTAGAATCGTATAGTT	1532	+	15	-73.5	88.5	67.5	14	3.80735
IV	15356165	15356186	TAGTTTTCAATCAGGTTTTGA	1875	-	142.7	-6.3	149	72.1	3	1.58496
IV	16704823	16704844	TAGTTTTCCCTGCACACGTGA	1989	+	285.5	167	118.5	122.2	1	0
IV	14951315	14951336	TAGTTTTCTGTTCATGGAGAC	1646	+	63.9	28.1	35.8	55.8	1	0
IV	15946628	15946649	TAGTTTTGAAATGTGTATAGA	1298	-	-110.8	-61.6	-49.2	65.2	43	5.42626
IV	14022863	14022884	TAGTTTTGCCCAAACATATTT	2533	-	64.9	11.5	53.4	73.4	10	3.32193
IV	5425797	5425818	TAGTTTTGTTTCACCCCCGCC	1789	+	36.6	175.5	-138.9	-76.8	26	4.70044
IV	14664617	14664638	TAGTTTTTACATTTGACAGTT	2001	-	49.1	-31	80.1	-3.6	3	1.58496
IV	15830305	15830326	TAGTTTTTATCCGGACAACCT	1011	+	84.7	52	32.7	61.4	10577	13.3686
IV	14474805	14474826	TAGTTTTTCGAATTTTCTTAG	1336	-	186.7	-40.7	227.4	114.1	3	1.58496
IV	14968269	14968290	TAGTTTTTCGACATCTCACCA	1910	-	188.7	52.1	136.6	75.1	91	6.50779
IV	16042772	16042793	TAGTTTTTCTGTAACTGCTTG	1493	-	-113.6	23.9	-137.5	-72.8	1	0
IV	16590644	16590665	TAGTTTTTGTGAAATTCTCGA	1973	+	228.7	17.7	211	124.3	1	0
IV	14666319	14666340	TATAAAAACATTTGTTCACTT	2072	-	-189.1	-33.3	-155.8	-52.9	45	5.49185
IV	5318045	5318066	TATAAAACTGGCGTTGTGGAC	1572	+	94.8	139.4	-44.6	2.6	7	2.80735
IV	14943202	14943223	TATAAAAGTTAGATTGTCCGT	1208	-	-203.9	11.9	-215.8	-174.5	3	1.58496
IV	15531283	15531304	TATAAAATACAGATTTCAGTG	1482	-	-120.9	-58.8	-62.1	-39.8	1	0
IV	16069665	16069686	TATAAAATTCAGATTTTGCCA	1588	-	-169.9	-41	-128.9	-77.9	4	2
IV	17019178	17019199	TATAAAATTGGAAAGACTAGA	1352	+	64.7	-57.8	122.5	49	1	0
IV	5966321	5966342	TATAAAATTTGTGTATTTAGA	1578	-	-175.8	-101.4	-74.4	-79.9	2	1
IV	15216337	15216358	TATAAATTGAATCAGTTTTCC	1755	-	32.4	-42.3	74.7	69.1	51	5.67243
IV	14378438	14378459	TATAAATTGGAGAAAATTGTC	1674	-	-31.5	-55.3	23.8	61.2	7	2.80735
IV	14677565	14677586	TATAAATTGTGAAAAATTGTG	2635	-	330.2	-58.9	389.1	214.1	4	2
IV	16003506	16003527	TATAAATTTCTGCAATTAAAA	1484	+	-19	-79.9	60.9	77.9	3	1.58496
IV	13725798	13725819	TATAACACTCCCATAGTTAAA	2174	-	79.3	-33.8	113.1	68.4	2	1
IV	14578762	14578783	TATAACATCTGACTCAGTTCT	2263	+	101.5	12.5	89	-1.8	28	4.80735
IV	13641249	13641270	TATAACGAGTAGTAGATGGTA	1958	-	92.1	2.3	89.8	50.2	1	0
IV	15380587	15380608	TATAACGGTTAACTTAGAGCC	2306	+	-36	29.5	-65.5	-2.7	528	9.04439
IV	16061899	16061920	TATAACTATGGGATCGATGTT	2064	-	181.4	-3.4	184.8	145.9	84	6.39232
IV	15214891	15214912	TATAAGAAACCTGTCCACTCA	1500	+	137.8	60.6	77.2	40.3	201	7.65105
IV	15237921	15237942	TATAAGAACTCATAAAAATAG	2532	+	-91.6	-105.3	13.7	27.5	1	0
IV	16373090	16373111	TATAAGAGATAAAACCATAGC	1107	+	-24.7	-36.6	11.9	-72.7	2	1
IV	5382059	5382080	TATAAGCTGTACAGATCCCAC	1553	-	-166.8	89.6	-256.4	-263.9	1	0
IV	5953557	5953578	TATAAGGTGCAATAGATGATT	2194	+	-46.7	-17.9	-28.8	-16.2	1	0
IV	5440346	5440367	TATAAGTATTGCTTTTGTTTT	2385	-	88.9	-34.9	123.8	63.9	5	2.32193
IV	15164702	15164723	TATAAGTCTCTAATTCTCTTC	1465	+	185.1	-73.4	258.5	147.2	113	6.82018
IV	16354109	16354130	TATAAGTTCAACTGCACATCG	2178	+	-127.7	74.9	-202.6	-158.9	41	5.35755
IV	15955709	15955730	TATAATATATCCTATCAACTG	1530	-	-28.1	-124.4	96.3	75.8	1	0
IV	16704661	16704682	TATAATATCAATCAAATCAAT	1080	+	2.3	-114.4	116.7	107.3	5	2.32193
IV	16603846	16603867	TATAATATTTTCTTGTTCCTA	1487	-	88.5	-98.5	187	171.7	3	1.58496
IV	14915341	14915362	TATAATCAATTTTGTCTAATT	1783	+	-189.3	-103	-86.3	-46.5	1	0
IV	5154408	5154429	TATAATCACTGTATCTTTTTT	1797	-	134.3	-69.3	203.6	94.7	22	4.45943
IV	16986834	16986855	TATAATCATAATTTGTGCACC	1436	+	-122.9	-10.6	-112.3	-94.1	20	4.32193
IV	5967088	5967109	TATAATCATCTTCAATTTTCC	1625	+	-176	-60.2	-115.8	-124.3	2	1
IV	16114684	16114705	TATAATGAGATTTGACTTTGT	2029	-	1.8	-36.9	38.7	-22.1	82	6.35755
IV	6995873	6995894	TATAATGATTGTTAGCAATTG	2309	+	-39.7	-18.8	-20.9	-67.8	2	1
IV	6849098	6849119	TATAATGTTGCTTACTTTGAG	2343	+	-89.9	-5.9	-84	-53.6	1	0
IV	5044740	5044761	TATAATTATCTTTCGGATGTT	1231	-	-191.4	-65.1	-126.3	68.2	84	6.39232
IV	15663563	15663584	TATAATTCAAGACAGCGGAAT	1671	-	-23.2	52.4	-75.6	-33.8	2	1
IV	17021882	17021903	TATAATTGGCAAGTTGTTGGA	1978	+	79.7	42.6	37.1	33.1	4	2
IV	14403914	14403935	TATAATTTCTCTAAAGACATC	1423	+	91.7	-73.2	164.9	38.2	59	5.88264
IV	14579112	14579133	TATAATTTGAAACGCTAGGGA	1663	-	277.9	18.9	259	116.4	621	9.27845
IV	14580227	14580248	TATAATTTGGCATCAATCTCT	1188	+	-158.9	-15.1	-143.8	-58.6	2	1
IV	6275527	6275548	TATACAAGCATTTTCCATGTA	2469	-	-88.7	18.2	-106.9	-71.6	1	0
IV	13799740	13799761	TATACACATGATTAATTTTTA	2337	+	-4.4	-106.4	102	43.2	9	3.16993
IV	14521032	14521053	TATACACTTGGTGATCTCGTA	1046	+	171	38.9	132.1	76.2	15	3.90689
IV	16582436	16582457	TATACAGAAGACGTCTTGTTA	1657	-	81	34.2	46.8	98.7	48	5.58496
IV	16175954	16175975	TATACAGCTTAACTACCGATC	1468	-	190.5	32.3	158.2	137.8	78	6.2854
IV	16887379	16887400	TATACAGGCCATTTTTAGTTG	1786	+	114.1	18.2	95.9	79.4	11	3.45943
IV	14743902	14743923	TATACATAGCAAGTGTTTGGC	1030	-	-235.5	56.4	-291.9	-119.1	29	4.85798
IV	5442929	5442950	TATACATATTTGCTGTGTTTG	1769	-	108.9	15.4	93.5	35.3	1	0
IV	15438238	15438259	TATACATCTCTATTTTCTATG	2017	+	-176	-101.2	-74.8	-42.5	1	0
IV	16624022	16624043	TATACATTTTGTTTTTTCAAC	2193	+	-43.6	-59.2	15.6	30.1	2	1
IV	15759531	15759552	TATACATTTTTTGCAATTGCT	1674	+	102.3	-13	115.3	102.5	33	5.04439
IV	15757656	15757677	TATACCGAACTGGTCCAAGTT	1327	+	266.5	96.9	169.6	132.2	367	8.51964
IV	13946066	13946087	TATACCGATTCTTAGTTCCAT	1761	+	86.4	5.8	80.6	-19.4	21	4.39232
IV	14682945	14682966	TATACCGATTTTTATTTTTCT	2532	+	-100.3	-53.9	-46.4	-23.7	8	3
IV	15654971	15654992	TATACCGGATATTTTCTACGA	2141	+	-113.7	10.7	-124.4	44.2	62	5.9542
IV	14265311	14265332	TATACCTACCATGTTCTGAGG	2334	+	43.8	48.4	-4.6	40.2	1015	9.98726
IV	17154577	17154598	TATACCTCACAAGGGAAGGCT	2415	-	-102.7	111.3	-214	-140.6	235	7.87652
IV	17244535	17244556	TATACCTTTATTCCCAAATTG	2292	-	34.7	-40.2	74.9	-16.5	3	1.58496
IV	16279146	16279167	TATACGATGTTCTCTTAAAAA	2245	+	169.4	-17.5	186.9	108	56	5.80735
IV	17167977	17167998	TATACGCCAAATGAAAAATTC	2207	+	61.7	34.4	27.3	12.9	6	2.58496
IV	6244517	6244538	TATACGGAGCTTCAGTTGTGT	1569	+	-52.7	136.9	-189.6	-127.1	2	1
IV	15436774	15436795	TATACTCACTTCTTTATAGGT	1250	-	128.6	-46.9	175.5	74.5	127	6.98868
IV	16798956	16798977	TATACTCATCGAATTTCCGTA	1529	-	112.7	39.4	73.3	-28.9	83	6.37504
IV	14192969	14192990	TATACTCCTGCAGTTCATTAG	1800	+	65.2	31.1	34.1	39.4	1	0
IV	6565311	6565332	TATACTCGTTGTTCCATTCTC	1482	+	153.9	62.7	91.2	98.4	10	3.32193
IV	14727190	14727211	TATACTGAATTTGCTTAATTT	1096	+	118.3	-30.4	148.7	118.9	2	1
IV	16745634	16745655	TATACTGTGTAGTAACTGTGT	1521	+	10.6	17.4	-6.8	-52	5	2.32193
IV	16380777	16380798	TATACTGTTTTTAGTTAGTTG	1683	+	-112.7	-81.6	-31.1	-93.4	3	1.58496
IV	5414033	5414054	TATACTTTGACATTGACGTTC	2067	-	59.6	32.9	26.7	43.1	4	2
IV	15609603	15609624	TATAGAAACGTTTCCCTCCTA	1096	-	140.9	45.3	95.6	-8.9	6	2.58496
IV	13820368	13820389	TATAGAACTCTTACCTTTGAG	1640	+	-262.4	-22.7	-239.7	-92.3	2	1
IV	14592461	14592482	TATAGAAGTCATTTTGCTCAG	1581	+	-143.2	21.4	-164.6	-102.3	16	4
IV	5158525	5158546	TATAGAATTCTCATCGACCCT	1750	+	156.3	51.4	104.9	67.8	21	4.39232
IV	4998962	4998983	TATAGAATTTTGATTGTCATT	1515	-	-124.5	-77.1	-47.4	-74.9	13	3.70044
IV	15426409	15426430	TATAGACACGACAAAAACATC	2192	-	-102.8	38.5	-141.3	-85.9	3	1.58496
IV	5874847	5874868	TATAGATGCAACCATAAAAAC	1631	+	-47.7	-14.7	-33	-14.3	2	1
IV	14909814	14909835	TATAGCAATTTTTCCTGTTCC	2207	-	-44.9	33.6	-78.5	-41.1	25	4.64386
IV	6051769	6051790	TATAGCACTCGTTTGGGCATT	1935	-	283.2	156.8	126.4	110.1	45	5.49185
IV	14544438	14544459	TATAGCCTTTTGCATTTAACT	2803	+	148.1	7.2	140.9	168.5	19	4.24793
IV	15611876	15611897	TATAGCGAAATCTTTCAACTG	1837	-	-53.9	57.2	-111.1	-65.5	4	2
IV	16684066	16684087	TATAGCTCGTATTGATAATTA	2275	+	-2.5	-42.2	39.7	105.1	27	4.75489
IV	14677426	14677447	TATAGCTGTTGTTTTCTTCGT	1355	+	49.1	50.3	-1.2	67.6	217	7.76155
IV	14341548	14341569	TATAGGACCTTTTTTCAGACA	1918	-	-25.4	53.1	-78.5	-55	6	2.58496
IV	15837939	15837960	TATAGGATCCGATTTTTATCG	1728	+	-14.6	-14.4	-0.2	113.2	5	2.32193
III	4562976	4562997	TATAGTAAATCCTTTGACCGT	1485	-	-319.9	34.8	-354.7	-203.2	2	1
IV	13997219	13997240	TATAGTAATATCAAAAACTCT	1618	-	8.2	-126.7	134.9	140.5	28	4.80735
IV	16023337	16023358	TATAGTACCTTGCTGATGTGA	1696	-	129.2	34.7	94.5	75.8	7	2.80735
IV	13832899	13832920	TATAGTATGTTCCAGAGGTGG	2167	-	95.1	70.1	25	-61	41	5.35755
IV	16125543	16125564	TATAGTGCTGTTTCAACCAAT	2217	-	119.2	57.3	61.9	55.4	192	7.58496
IV	14449678	14449699	TATAGTGTTCACTTAAGCTTG	2747	+	65.1	17.3	47.8	78.8	32	5
IV	14837318	14837339	TATAGTTACCATCAGAGGTGG	1842	+	174	70.2	103.8	-13.7	31	4.9542
IV	14008883	14008904	TATAGTTTCTCGACGGTGTGT	2208	+	16.1	112.2	-96.1	-64.2	684	9.41785
IV	16022306	16022327	TATATAAATCGAATCCCTTAA	1827	-	69.1	-59.3	128.4	89.4	2	1
IV	13988852	13988873	TATATAAGGAAGTACCTGCTT	1961	+	79.3	3.3	76	74.2	707	9.46557
IV	5957968	5957989	TATATACGGTTATTCCCAATC	2659	-	180.7	-11.7	192.4	133.9	2	1
IV	16363505	16363526	TATATACTGCCGTCTTCCTCT	1010	+	73.2	65.8	7.4	-39.6	1	0
IV	13981455	13981476	TATATAGTTGTAAATGTATTT	2329	-	-90	-116.9	26.9	-0.7	1	0
IV	14928046	14928067	TATATATGATTGTGATCCCTC	1196	+	33.1	-30.8	63.9	50.1	6	2.58496
IV	5513245	5513266	TATATATGCAGATGCTGTCGT	1274	-	130.6	80.7	49.9	78.7	2	1
IV	5128073	5128094	TATATATGCGCATTCCACTAG	2495	-	234	70.8	163.2	150.5	35	5.12928
IV	14571277	14571298	TATATATTCCCGCGTCAAGAA	1411	-	75.8	65.1	10.7	53.3	7	2.80735
IV	13924306	13924327	TATATCAAGACCAGCCGCTGC	1521	-	-37.3	191.6	-228.9	-204	37	5.20945
IV	15406646	15406667	TATATCAGACCGTTTCAAATA	2550	-	52.4	2.3	50.1	38.6	21	4.39232
IV	16619747	16619768	TATATCATCATTGTCTAGTGG	2088	-	-88.4	-26.5	-61.9	2.6	462	8.85175
IV	14669528	14669549	TATATCCCTCCTCGTCGTGTT	2085	+	210.2	116.9	93.3	17.2	19	4.24793
IV	5899410	5899431	TATATCCGTGTATTTCGTAGA	2067	-	102.9	47.8	55.1	11.8	5	2.32193
IV	15955704	15955725	TATATCCTATCAACTGAATTT	1530	-	-29.9	-69.4	39.5	78.3	69	6.10852
IV	15349078	15349099	TATATCCTTTATTGCCGCATT	1913	+	57.8	90.2	-32.4	33.9	139	7.11894
IV	15581446	15581467	TATATCGGGTAACTTTTATTA	1494	+	147.7	-58.1	205.8	141.2	1	0
IV	14144175	14144196	TATATCGTTAATCTGGCAATC	1954	-	-120.4	39.7	-160.1	-130.6	110	6.78136
IV	16022946	16022967	TATATCGTTTTTTAATTTAAT	2035	+	10.8	-120.5	131.3	64	1	0
IV	15417956	15417977	TATATCTGGTTTCTCGATTTT	1610	+	62	1.1	60.9	-82.3	88	6.45943
IV	15400138	15400159	TATATCTGGTTTTTTTGGTAT	1972	-	56.3	-12.4	68.7	-18.1	25	4.64386
IV	14608499	14608520	TATATGAACAATTTACGCTGC	1368	+	-36.8	47.8	-84.6	-52.9	44	5.45943
IV	14662867	14662888	TATATGAATTGTTTTAGGAGA	1600	-	97.5	-68.7	166.2	123.2	14	3.80735
IV	14176748	14176769	TATATGAGAAGAGCGGTCTAT	1576	-	113.5	41.6	71.9	27.1	18	4.16993
IV	5981877	5981898	TATATGCGCATCAAGGGTTGC	1562	-	62.5	170.4	-107.9	-92.4	37	5.20945
IV	14423671	14423692	TATATGGAGACGAGTTCAAAT	1069	+	-85.9	64.3	-150.2	-80.1	10	3.32193
IV	14142212	14142233	TATATGTAATTTTTTAACCCT	1216	-	-212	-78.4	-133.6	-113.1	10	3.32193
IV	15286499	15286520	TATATGTACTACATCCACCGG	1219	-	98.1	41.2	56.9	-60.3	117	6.87036
IV	15246441	15246462	TATATGTGTGGTTTTCTTATT	1935	+	-2.3	-27.6	25.3	-6.9	16	4
IV	16075455	16075476	TATATGTGTTGCATAGGATGC	1351	+	40.2	48.6	-8.4	-169.7	18	4.16993
IV	15164063	15164084	TATATGTTCATTTATTAAGAA	1227	+	12.7	-121.3	134	152.2	14	3.80735
IV	15912683	15912704	TATATTAAACACATATTGAAC	1101	-	-55.8	-96.2	40.4	59.2	1	0
IV	16006584	16006605	TATATTACCAATCGTCTGACT	1999	-	-188.2	25.1	-213.3	-125.9	79	6.30378
IV	15841638	15841659	TATATTAGCTTTTCTTGAATT	1299	-	68.3	-74.9	143.2	110.4	4	2
IV	15811864	15811885	TATATTCAAAGGTTTTTGGAA	2233	-	35.9	-24.8	60.7	50	6	2.58496
IV	16635235	16635256	TATATTCATTCTTGGTACTTG	2854	+	72.4	-42.9	115.3	85.7	3824	11.9009
IV	14571275	14571296	TATATTCCCGCGTCAAGAATT	1411	-	102.7	91	11.7	48.1	1	0
IV	16182687	16182708	TATATTCCGTCATAAAAATTT	1410	-	133.5	-71.7	205.2	132.4	1	0
IV	16250692	16250713	TATATTCGTAATATTCTCAAG	1977	-	218.4	-59.1	277.5	135.5	4	2
IV	4833475	4833496	TATATTGAATGTGTATGAAGC	1503	-	-56.3	-30.5	-25.8	72.6	1	0
IV	15740729	15740750	TATATTGAGTACAAAGTTCAG	1884	+	4.5	-13.9	18.4	-1.6	27	4.75489
IV	14626519	14626540	TATATTGCTAATTTCTCAAAC	1269	-	-351.9	-42.2	-309.7	-172.1	5	2.32193
IV	15845985	15846006	TATATTGGAAAACATGAGGAT	1522	+	-76.1	-7.8	-68.3	48.5	129	7.01123
IV	16183585	16183606	TATATTGTATATTGATGAATC	1763	-	-183	-92.1	-90.9	-119.8	3	1.58496
IV	14364038	14364059	TATATTTCAGTAGTTGTCATG	1357	+	-11.6	-3.7	-7.9	-74.5	46	5.52356
IV	14472648	14472669	TATATTTCCAATTCGTTTAAA	2557	+	-4.9	-32.1	27.2	-37	6	2.58496
IV	15061498	15061519	TATATTTCTTTGTGAGCGATT	1186	+	209.1	15.7	193.4	86.2	269	8.07146
IV	15214540	15214561	TATATTTTCAATTGTTTTCAA	2290	+	-35.8	-91	55.2	131.3	1	0
IV	16163582	16163603	TATATTTTCAGTCAAGTCGTG	1693	+	119.2	13.2	106	101.8	2	1
IV	15942268	15942289	TATATTTTCTAGTTTTAGGTC	1142	+	-102	-94.6	-7.4	-1.2	8	3
IV	14666542	14666563	TATATTTTGAGCTCTATTTGA	1429	-	-4.6	-23.3	18.7	-69.5	6	2.58496
IV	16350586	16350607	TATATTTTGATCATTTAGTAC	1059	+	45.4	-109.4	154.8	22.4	22	4.45943
IV	15432488	15432509	TATATTTTTTGTGTTGCATTA	1801	+	233.4	-32.3	265.7	168.7	3	1.58496
IV	13607381	13607402	TATCAAAAAATTTAGGCACAA	1934	+	-17.1	-26.5	9.4	33.2	3	1.58496
IV	14679206	14679227	TATCAAAAATTTCTCACATTT	2534	+	-142.7	-49.3	-93.4	-24.8	73	6.18982
IV	17033725	17033746	TATCAAAATATATGCCGTTCG	2268	-	44.6	18.8	25.8	-11.8	6	2.58496
IV	15352418	15352439	TATCAAACAGATGGCCCAAAA	1664	+	146.3	85.7	60.6	25.4	1	0
IV	16282325	16282346	TATCAAACTTCTCTATAAATT	2099	-	-304	-94	-210	0.3	6	2.58496
IV	15748479	15748500	TATCAAAGTATCACATCAATT	1681	+	-1.6	-36.1	34.5	98.3	1	0
IV	16143256	16143277	TATCAAATGTTTCAAATCGCT	1735	+	110.7	24.4	86.3	-3	3	1.58496
IV	15215766	15215787	TATCAACATGGTTTTTCCAGT	2012	-	-103.7	59.6	-163.3	-105.1	1124	10.1344
IV	4893482	4893503	TATCAACCTTTCTCACATTTA	1830	+	0.3	3	-2.7	-46.6	1	0
I	10575274	10575295	TATCAAGTGTCGATTTACGCT	1039	-	-134.7	91.7	-226.4	-123.4	1	0
IV	16448402	16448423	TATCAATACGTTTTTCTGTAA	1482	-	-99	-29.8	-69.2	-31	2	1
IV	13669095	13669116	TATCAATGGATGTTGCCCACT	2078	-	261.2	77.8	183.4	110.6	173	7.43463
IV	14502250	14502271	TATCAATTTTTCGAACACATT	1973	-	42.7	3.2	39.5	31.5	154	7.26679
IV	15763499	15763520	TATCACAATGCAGCTAGAATT	1518	+	115	33.6	81.4	199.3	44	5.45943
IV	6498731	6498752	TATCACAATTTTACGAATGAT	1694	+	-20.5	-14.1	-6.4	-8.1	34	5.08746
IV	14264648	14264669	TATCACAATTTTTGTCATCAT	1773	+	-208.3	-29.2	-179.1	-89.1	1	0
IV	16186120	16186141	TATCACACTAATAGAGTGAAA	1920	+	32.9	-32.5	65.4	-27.9	2	1
IV	16977376	16977397	TATCACAGACTTAGCAGTACT	2038	+	114.9	44.9	70	75.2	124	6.9542
IV	16357141	16357162	TATCACGAGAATGCAATTGAT	1266	+	180.7	45.8	134.9	151.5	31	4.9542
IV	16393124	16393145	TATCACTCCATTGAAATATTG	1697	-	101.9	-18.8	120.7	39.8	28	4.80735
IV	13722644	13722665	TATCACTTCTTGGCTTTACAT	2501	-	79.9	25.9	54	138.8	8	3
IV	17233993	17234014	TATCACTTTTTCGTTTTTAGG	2652	-	-26.3	-7.9	-18.4	-39.9	81	6.33985
V	2119690	2119711	TATCAGAAAAATGCCAAAATG	1855	+	99.7	35.4	64.3	7.10543e-15	1	0
IV	14296810	14296831	TATCAGAATTGTTTTGGATTT	1766	+	-3.9	-27.8	23.9	60.4	18	4.16993
V	2892922	2892943	TATCAGATATTGCCAGACATT	1281	-	37.6	22.2	15.4	0.1	1	0
IV	16787705	16787726	TATCAGGTTTAATATCCCGAT	1028	-	-136.4	5.9	-142.3	-86.5	2	1
IV	5341652	5341673	TATCAGTAAGATGTTGACCAT	2244	+	-54.5	6.1	-60.6	-7	5	2.32193
IV	14578885	14578906	TATCAGTTCAAATGAAGTCAT	1189	+	80.8	29	51.8	37.5	2	1
IV	5914170	5914191	TATCAGTTGTTGAAATGACAT	1277	-	82.1	20.1	62	33.6	15	3.90689
IV	5326479	5326500	TATCATAGTGCTTCTCAGCTT	1277	+	26.1	61.1	-35	-150.1	7	2.80735
IV	15700803	15700824	TATCATAGTTTTTTCATAGTT	1953	+	-226.7	-85.7	-141	-196	4	2
IV	15539416	15539437	TATCATATTGGGTTTAGAATT	1937	+	-96.9	-64	-32.9	-13.7	34	5.08746
IV	14038502	14038523	TATCATATTTTATTACGAATG	1738	+	-244	-118.1	-125.9	-34.3	22	4.45943
IV	14286236	14286257	TATCATCAACTTTGCTCTCGA	1931	-	62.7	60.2	2.5	21.1	49	5.61471
IV	15211947	15211968	TATCATCAGGTTGAAGATTTG	2323	+	135.4	25.3	110.1	46.6	107	6.74147
IV	5587812	5587833	TATCATCATATATGGCTGAAT	2130	-	-8.6	-2.6	-6	13.2	1	0
IV	16808182	16808203	TATCATCGCTTTTATGACAAG	1858	+	164.3	24.5	139.8	95.4	114	6.83289
IV	14952293	14952314	TATCATCTAGTCATTGATTCA	2242	+	-16.8	-31.8	15	17.6	7	2.80735
IV	15603278	15603299	TATCATCTTGTTCAACTTAAA	1607	+	116.4	-40.4	156.8	113.1	85	6.40939
IV	13825322	13825343	TATCATGACCAGCTAACCATT	1312	+	37.4	72	-34.6	-23.6	256	8
IV	5292712	5292733	TATCATGGCATTATTGAATCT	1199	-	102.8	-1	103.8	27.7	6	2.58496
IV	14372256	14372277	TATCATGTAAATCTAAACTCA	1809	-	-22.8	-81	58.2	131.2	2	1
IV	14553811	14553832	TATCATGTCGAGTTCGTGCAT	2416	-	254.3	122.7	131.6	48.8	10	3.32193
IV	5718442	5718463	TATCATTACATGTTCAGAATC	1698	-	64.2	-16.9	81.1	58.7	15	3.90689
I	11901274	11901295	TATCATTCAACTTTCCCAACT	1724	+	-41.2	33.3	-74.5	-103.2	1	0
IV	13943397	13943418	TATCATTGGTACACTAATTTC	2673	+	-49.7	-26	-23.7	-6.7	6	2.58496
IV	15155831	15155852	TATCATTTAATAAGTTACTGA	1367	-	-60	-100.3	40.3	19.8	4	2
IV	15275635	15275656	TATCATTTTCATACTTTGTTT	1276	-	-5.3	-75.5	70.2	57.2	88	6.45943
IV	16476679	16476700	TATCATTTTCTCAAAGAATTT	1716	+	-38	-52.3	14.3	-1.7	6	2.58496
IV	14881649	14881670	TATCCAAAAAAAATTGTTCTT	1778	-	-114.8	-35.8	-79	-14.1	167	7.3837
IV	16054608	16054629	TATCCAAAAAAACTGGCGAGC	1608	+	-131.6	129.8	-261.4	-159.5	5	2.32193
IV	5778933	5778954	TATCCAATTATTCTTGTCAAT	2121	+	-129.9	-46.7	-83.2	-13.2	1	0
IV	16691293	16691314	TATCCAATTGTTTTGTATTTC	1607	+	-175.1	-33.1	-142	-20	10	3.32193
IV	16081846	16081867	TATCCAGAAAAAGTTCAGTTT	1450	+	55.9	-9.5	65.4	-26.1	26	4.70044
IV	4838344	4838365	TATCCATAACGTCGCCTTCCG	1641	+	121.8	161.7	-39.9	16	1	0
IV	15425345	15425366	TATCCATATGATGTTAAAAGG	1702	-	-74.2	-61.1	-13.1	-42.3	31	4.9542
IV	14737188	14737209	TATCCATGATATATAATGACC	1757	+	-35.6	-74.1	38.5	66.7	132	7.04439
IV	5238225	5238246	TATCCATTCCGTGATTAAAGC	1935	+	198.4	39.3	159.1	99.4	179	7.48382
IV	15431897	15431918	TATCCGACAAAAAATTGTGCG	2707	+	33.6	112.9	-79.3	-72.5	3	1.58496
IV	14426512	14426533	TATCCGTACAGTAACCTGATG	1207	-	-107.9	72	-179.9	-97.2	25	4.64386
IV	5570346	5570367	TATCCTAATGGCTACTGCAAT	2246	-	246.6	67	179.6	120.1	14	3.80735
IV	15924014	15924035	TATCCTATCCGAAGTTTGTTG	1394	-	228.3	49	179.3	121.3	127	6.98868
IV	16611337	16611358	TATCCTATTTTTTGTATTGTT	1774	+	10.2	-88.5	98.7	83.4	12	3.58496
IV	16790504	16790525	TATCCTCAAAAAGCTTTCAAC	1295	-	-100	43.8	-143.8	-85	4	2
IV	15676227	15676248	TATCCTTCTGAATGACCAATG	1739	+	132.7	48.9	83.8	21.7	31	4.9542
IV	16017292	16017313	TATCCTTTCTTAGAATCCAAG	1139	+	-196.3	-27.1	-169.2	-82.7	49	5.61471
IV	15424749	15424770	TATCGAAATTTACGTTGTCCA	1563	+	125.6	67	58.6	3	2585	11.3359
IV	15480635	15480656	TATCGAAATTTTTTTAAGTTT	1173	+	-98.1	-99.6	1.5	-65	15	3.90689
IV	15818596	15818617	TATCGAATCAATTCAAATTTC	1632	-	94.3	-24.6	118.9	-7.7	20	4.32193
IV	15354974	15354995	TATCGAATTCATCTTCCTTTC	2406	-	77.4	12.7	64.7	-74.1	1	0
IV	2925419	2925440	TATCGAGACAAATTCTGCCGA	1049	+	130.8	111.3	19.5	10.4	1	0
IV	14098137	14098158	TATCGAGTTTCTATACTTATT	1268	-	77.9	-59.7	137.6	116.4	3	1.58496
IV	16116921	16116942	TATCGATATGAATGCATTTAT	2303	-	152.5	-21.7	174.2	40.8	57	5.83289
IV	14617068	14617089	TATCGCCCTGTATTGGTCCCA	2863	+	291.7	140.2	151.5	88.5	1	0
IV	13679329	13679350	TATCGCGCCTTGGAATGGATA	1640	+	229.2	158.9	70.3	129.5	7	2.80735
IV	14020336	14020357	TATCGCGCTCCCCGCTTCGAA	2141	-	225.8	288.4	-62.6	-55.3	18	4.16993
IV	14563744	14563765	TATCGCTAAGCTTTTTCTGAA	2573	+	78.1	42.2	35.9	53.1	151	7.2384
IV	11908115	11908136	TATCGGAAATTTATTGGAAAC	1015	-	-206.1	-19.9	-186.2	-69.6	1	0
IV	14735357	14735378	TATCGTATGTTGGTTTTTCAT	1191	-	22.9	1	21.9	-32.9	6	2.58496
IV	13954117	13954138	TATCGTCTTCTGAGCATAAGC	2583	+	68.9	106.2	-37.3	-14.3	1	0
IV	14303122	14303143	TATCGTTGGATTAAAAAGTTT	2470	-	108.4	-8.9	117.3	88.4	3	1.58496
IV	14642197	14642218	TATCGTTGGGTAGACCATGGT	1862	-	2	107.5	-105.5	-69.4	510	8.99435
IV	14257769	14257790	TATCGTTGTAAACTAAAAAGC	1309	-	-21.4	-9.5	-11.9	37.9	1	0
IV	6245115	6245136	TATCGTTTTGGTTCTAAATGA	2258	+	-21.9	3.9	-25.8	5	1	0
IV	15549416	15549437	TATCGTTTTTATGAGAAGCGA	1290	-	-15.7	30.6	-46.3	-100	23	4.52356
IV	14858135	14858156	TATCTAAAACTCATTATTTCC	2075	-	-284.3	-67.1	-217.2	-139	2	1
IV	16026411	16026432	TATCTAAGGAACTTGAAACTT	1379	+	16.8	-26.5	43.3	-46.5	24	4.58496
IV	5427540	5427561	TATCTAATAATCGGCCCCTTC	1141	+	172.5	66.9	105.6	40.8	32	5
IV	13700049	13700070	TATCTACACAACCCCTTCTTT	2229	-	183.7	57.2	126.5	72.1	1	0
IV	6477019	6477040	TATCTAGCAATGATTCTTTAC	2253	-	-2.3	-32.5	30.2	36.5	2	1
IV	16375508	16375529	TATCTAGTTCTTCAATTAATG	1704	-	21.9	-68.9	90.8	72.5	64	6
IV	15658337	15658358	TATCTATACAGGATTAGCTTG	2814	-	-64.3	-34.5	-29.8	-35.3	6	2.58496
IV	13715772	13715793	TATCTATTCTCAGACAAACCG	1253	-	-217.5	15.9	-233.4	-147.3	13	3.70044
IV	14952959	14952980	TATCTCACATCTATTATCATC	2976	+	-51.8	-72.8	21	39.4	6	2.58496
IV	15806175	15806196	TATCTCAGGATGTTGTGTATA	2759	-	-49.6	36	-85.6	-45.8	3	1.58496
IV	16732810	16732831	TATCTCCGGAAAATCTGCAGG	1705	+	174.1	145.5	28.6	39.9	109	6.76818
IV	14420846	14420867	TATCTCCTCAATTTTTTCTAG	3012	-	215.8	-39.5	255.3	156.8	80	6.32193
IV	14872795	14872816	TATCTCCTTCGTTCAGCTAAC	1473	+	139.1	93.3	45.8	60.6	31	4.9542
IV	16871159	16871180	TATCTCGTCTATTTGCCTACT	2566	+	68.6	47.1	21.5	1.3	454	8.82655
IV	14591352	14591373	TATCTCTCGAAATTTAATGTT	1842	+	-196	-30	-166	-87.4	3	1.58496
IV	6208625	6208646	TATCTCTGTTGAAATTAACAT	1915	+	-288.3	-53	-235.3	-133.2	5	2.32193
IV	15779928	15779949	TATCTCTTCGTAATAAAACAA	2174	-	-16.1	-46.1	30	-3.2	1	0
IV	14651458	14651479	TATCTGAGTATCTCGTTCTTT	1727	+	161.8	7.1	154.7	78.8	8	3
IV	15231445	15231466	TATCTGATCGACATTGATTGG	1475	+	142.5	34.7	107.8	129.8	80	6.32193
IV	15298684	15298705	TATCTGTAGACCTCCAATTTG	1329	-	245	32.1	212.9	45.5	33	5.04439
IV	15602917	15602938	TATCTGTTTTATCCTGTAAAA	2173	+	-79.4	-58.2	-21.2	-76.4	215	7.74819
IV	15893830	15893851	TATCTTACAGCTATTCAGACA	2448	-	80.1	11.9	68.2	61.7	3	1.58496
IV	15351954	15351975	TATCTTACATATAGGGCTGTA	1480	+	109.6	4.3	105.3	16	1	0
IV	14931260	14931281	TATCTTAGACATTTTGTTTTG	1219	-	-57.3	-46.9	-10.4	126.7	10	3.32193
IV	15829862	15829883	TATCTTAGTGAGCTGTATTTT	2173	-	55.5	-16.5	72	27.1	6	2.58496
IV	5038545	5038566	TATCTTCCGAGTGTTCAAAAA	1648	+	-52.2	49.9	-102.1	-47.3	3	1.58496
IV	15102450	15102471	TATCTTCGTTTTGGCAATAAC	1241	-	74.7	41.1	33.6	49.1	4709	12.2012
IV	14757374	14757395	TATCTTTCAACTACTATAGTG	2355	-	57.3	-77.1	134.4	75.5	1	0
IV	16591535	16591556	TATCTTTCACTTGAAGAATGA	2027	+	-25.6	-16.8	-8.8	41.3	210	7.71425
IV	15432624	15432645	TATCTTTCGGAAATACATTTT	1705	-	52.2	-8.4	60.6	19.6	33	5.04439
IV	6435127	6435148	TATCTTTGTTTGCATTCATAT	1477	-	-88.4	-31.1	-57.3	15.5	1	0
IV	14010743	14010764	TATCTTTTATTTGTGTGATTC	1687	+	-101.9	-56	-45.9	-29.3	1	0
IV	16179716	16179737	TATCTTTTTAAGTCGTACATA	1969	-	11.9	-55.7	67.6	64.6	14	3.80735
IV	4884069	4884090	TATCTTTTTTTTCTCTGCTTA	1976	+	-103	-30.4	-72.6	-18.6	20	4.32193
IV	16724322	16724343	TATGAAAACTATTTTACAAAT	2128	-	-27	-114.7	87.7	77.6	1	0
IV	15225307	15225328	TATGAAACAGTAGGTTTTTTC	1130	+	-64.4	11.7	-76.1	12	3	1.58496
IV	5615247	5615268	TATGAAAGGATACAGCTGCGC	2022	+	216.1	120.7	95.4	58.2	356	8.47573
IV	16534239	16534260	TATGAAAGTCTCACTTATGAA	1388	-	-211.9	6	-217.9	-74.6	3	1.58496
IV	4866955	4866976	TATGAACGCGTTTTTGTCATT	1819	-	162.2	100.2	62	40.5	2	1
IV	15628694	15628715	TATGAACTTCGTAAGAAAATA	2485	-	51.8	-44.7	96.5	41.1	5	2.32193
IV	5722668	5722689	TATGAAGAGTAGCTTAGCTCT	2019	-	9.1	19	-9.9	8.8	5	2.32193
IV	16569669	16569690	TATGAAGCTTCACAAAAGATT	2918	-	-122.5	29.3	-151.8	-84.5	4	2
IV	6042100	6042121	TATGAAGTTTTCAACCTACAT	1168	-	49.1	-21.6	70.7	75.8	2	1
IV	15817909	15817930	TATGAATAGCGGTTTTTTTCA	2349	+	18.2	21	-2.8	13	4	2
IV	16976917	16976938	TATGAATTTTGAAATTTCGAA	2152	-	-460.8	-34.9	-425.9	-208.4	2	1
IV	14998087	14998108	TATGACAACAACGATGACAAC	1968	+	-48	82.9	-130.9	-17.5	11	3.45943
IV	6563644	6563665	TATGACAGCCTTACTTACATT	2270	-	-7	3	-10	26.8	7	2.80735
IV	14228792	14228813	TATGACCGCAGTCTCTTTTTT	2297	-	257.1	93.7	163.4	165.8	11	3.45943
IV	15847394	15847415	TATGACGAAGAAGTTCAAAAA	2226	+	-43.7	20.8	-64.5	16.7	7	2.80735
IV	16561499	16561520	TATGACGGTTTCATTTGGATT	2187	-	165.5	58.4	107.1	123.3	149	7.21917
IV	17262513	17262534	TATGACGTCTAAACGTAAAGC	2370	-	-28.3	86.7	-115	10.2	6	2.58496
IV	5230590	5230611	TATGACTACACTTAATGATCA	2175	+	-71.6	-44	-27.6	33.2	7	2.80735
IV	16546523	16546544	TATGACTACTTTTCTTCCGTT	1938	+	90.4	25.4	65	56.4	53	5.72792
IV	6397135	6397156	TATGACTAGTGCAAATTTCTG	1822	-	55.6	27.4	28.2	-31.1	1	0
IV	5714188	5714209	TATGACTCACGAAATTCCAAA	1385	+	-269.9	57.7	-327.6	-105.8	40	5.32193
IV	14600047	14600068	TATGACTTGCGTTGATTTGGT	1656	+	240.7	93.8	146.9	79.6	1282	10.3242
IV	16151651	16151672	TATGACTTTCACTACAGCGAT	1894	-	83.1	87.9	-4.8	-68.2	31	4.9542
IV	15401156	15401177	TATGACTTTGATAGCTTTCAA	1804	-	-49.1	-8	-41.1	100.1	4	2
IV	5497567	5497588	TATGACTTTGCAAGGTTTACC	2323	-	-46.4	68.6	-115	26.2	24	4.58496
IV	14976696	14976717	TATGACTTTTGTTTAATTGTT	2308	-	69.1	-45.3	114.4	79.7	1	0
IV	15575562	15575583	TATGAGAAAATCAAATTTAGG	2335	-	-133.6	-61.6	-72	-14.9	3	1.58496
IV	16833226	16833247	TATGAGAAGTTATCGTGTTTT	2015	+	-56.7	1.5	-58.2	49	3	1.58496
IV	15492189	15492210	TATGAGAAGTTCATGCGTATG	1354	+	141.7	63.1	78.6	1.9	3	1.58496
IV	15629865	15629886	TATGAGAGTCCAATGGATTAA	1933	-	-49.3	3.9	-53.2	65.6	1045	10.0293
IV	16477619	16477640	TATGAGGAACATTATCATAAC	2042	-	71	-44.5	115.5	23.6	12	3.58496
IV	15697321	15697342	TATGATAAATCCAAAACGTTT	2226	+	8.6	18	-9.4	31.9	4	2
IV	14289899	14289920	TATGATAATTTGGTTACTCGA	2036	-	110.4	-42.9	153.3	103.4	602	9.23362
IV	14577340	14577361	TATGATATCACGATGTATTTT	2667	+	-71.7	-63.7	-8	27.6	20	4.32193
IV	14617063	14617084	TATGATATCGCCCTGTATTGG	2863	+	206.4	88.6	117.8	28.3	75	6.22882
IV	15533087	15533108	TATGATATTTCCTCGACCGTT	1659	-	190.8	67.3	123.5	69.1	254	7.98868
IV	15397081	15397102	TATGATATTTTCTCTCCCTCT	1061	+	2.3	-4.9	7.2	-6.1	73	6.18982
IV	16465487	16465508	TATGATCAAAATTCGAGTAGT	1679	+	-171.6	-16.4	-155.2	-21.2	19	4.24793
IV	14031539	14031560	TATGATCAAGCCTTATGATGG	1634	-	169.9	9.4	160.5	92.7	6	2.58496
IV	15607481	15607502	TATGATCAGGCATCCTAAACT	2024	+	142.6	62	80.6	39.3	16258	13.9889
IV	17234160	17234181	TATGATCCACTTTTTATTTTC	1650	-	-53.6	-61	7.4	103	13	3.70044
IV	14690412	14690433	TATGATCTTGGTTTGAATTTG	1071	-	-111.7	-9.9	-101.8	-45.5	96	6.58496
IV	16255514	16255535	TATGATGAAACGTTTCAGTGC	1722	+	-51.1	68.6	-119.7	-35.6	34	5.08746
IV	15578258	15578279	TATGATGCCTAATGGAAATCA	2333	-	-1.9	21.7	-23.6	93.6	3	1.58496
IV	15836816	15836837	TATGATGTTCTGAACATTACA	1091	+	-17.5	-24.7	7.2	81.3	2	1
IV	15437971	15437992	TATGATGTTTGTTTTGTATGG	2311	+	-133.2	-16.9	-116.3	-83.6	47	5.55459
IV	16983122	16983143	TATGATGTTTTCCTTAAATAC	2619	-	63	-50.8	113.8	55.9	2	1
IV	13824086	13824107	TATGATTAGGCGTTAGCAAAA	2403	+	141	56.1	84.9	18.3	5	2.32193
IV	6044473	6044494	TATGATTAGTTTCTCATCCCT	1340	+	-56.8	-19.4	-37.4	-4.7	5	2.32193
IV	14482922	14482943	TATGATTCCATTTCGTCCTCA	2441	+	-88.9	79.8	-168.7	-60.7	4032	11.9773
IV	14265983	14266004	TATGATTCTTTTCAGTTCTTT	1538	+	-66.1	-9.3	-56.8	14.4	43	5.42626
IV	14368866	14368887	TATGATTCTTTTTTTGTGATA	2791	+	-60.2	-63.2	3	45	8	3
IV	14149059	14149080	TATGATTGACCGAATAATTGA	1420	-	89.4	-8.7	98.1	6.3	6	2.58496
IV	14868669	14868690	TATGATTGCGTAATTGTTTGA	2087	-	56	23.7	32.3	-9.9	46	5.52356
IV	16063777	16063798	TATGATTGCTTAGTGGAAGAT	2139	-	84	13.5	70.5	126.9	1	0
IV	6503246	6503267	TATGATTGGTGATAAATATCC	2419	-	-257.6	-30.5	-227.1	-169.1	11	3.45943
IV	15089491	15089512	TATGATTGTCTTAATTTAGCT	1733	+	-173.7	-42.6	-131.1	-47.4	344	8.42626
IV	15284434	15284455	TATGATTTCATCAGATGGTTC	1041	+	92.1	-8	100.1	-10.7	218	7.76818
IV	17188223	17188244	TATGATTTTCAGTTTATTCTC	2172	-	19	-82.3	101.3	132.2	15	3.90689
IV	14278958	14278979	TATGATTTTCTTGTCTTTTGT	2152	-	227.5	-6.8	234.3	116	2	1
IV	14357184	14357205	TATGATTTTGAAACATCCACT	1425	-	-5.6	5.3	-10.9	38.4	2	1
IV	15721448	15721469	TATGCAAACGTTTTTTACTAA	1997	+	-56.9	-1.3	-55.6	-40.5	151	7.2384
IV	16695807	16695828	TATGCAATGACACTATGCAAA	2465	+	151	68.4	82.6	53.6	4	2
IV	5155017	5155038	TATGCACTTGAGTAAGCTAAC	1918	+	145.2	60.9	84.3	52.7	7	2.80735
IV	13860091	13860112	TATGCAGAGAAGGCTTTCTTT	1531	-	267.6	79.9	187.7	142.3	1	0
IV	5156991	5157012	TATGCAGCGAATATTTATTAC	1596	-	52.3	0.5	51.8	-19.8	1	0
IV	17043937	17043958	TATGCATGTCTTAAGTTTTTC	2288	-	54.9	-1.3	56.2	-36.7	106	6.72792
IV	16621620	16621641	TATGCATTTTTTCTGCTTTAT	2593	+	30.3	-5.5	35.8	-79.3	1	0
X	17272712	17272733	TATGCCACGTTTCGTTTATCA	1347	-	202.8	98.2	104.6	10	1	0
IV	6050108	6050129	TATGCCATCTGTTTCCTCAAA	1371	+	95.6	70.4	25.2	-51.4	233	7.86419
IV	14977505	14977526	TATGCCATTTTCGATTTCATC	2084	-	-211.5	50.8	-262.3	-241.4	651	9.34651
IV	14997672	14997693	TATGCCCTTCACTGTGTGAAT	1659	+	71.7	117.7	-46	-4.3	595	9.21675
IV	16212110	16212131	TATGCCCTTTTCCGTTTTTTG	2278	+	4.3	76.9	-72.6	-39.2	55	5.78136
IV	14359760	14359781	TATGCCGTTGTCCGCTAGAAC	1507	-	186.6	189.6	-3	49.7	1	0
IV	16377610	16377631	TATGCGACAGTACGTATGAAA	1465	+	143.4	80.6	62.8	115.6	1	0
IV	16381018	16381039	TATGCGGTTTTTTTTGGGAGC	1995	+	87.1	127.5	-40.4	-12.5	7	2.80735
IV	15341420	15341441	TATGCTCCAACCAAAATCGTA	1950	-	267.4	74.2	193.2	134.7	6	2.58496
IV	16193927	16193948	TATGCTCCGTACAGTTTTCTA	1838	-	229.9	85.7	144.2	76.1	7	2.80735
IV	5439431	5439452	TATGCTGTATACTGAATACTC	2593	-	36.6	-30.3	66.9	78.7	19	4.24793
IV	5746863	5746884	TATGCTGTTTGGCTCAGGAGA	1637	-	267.4	130.7	136.7	74.8	2	1
IV	16897544	16897565	TATGGAAAAGCAACTATTGTT	1708	+	10.8	24.9	-14.1	-29	4	2
IV	16809402	16809423	TATGGAAAGTTTAGATTCTTC	2311	+	25.1	-0.2	25.3	-59.7	5	2.32193
IV	14893649	14893670	TATGGAAATGCGGTTATTTGA	2039	-	42.9	35.7	7.2	-32.1	410	8.67948
IV	15532290	15532311	TATGGAAATTTGTGTTGCATT	2080	-	30.1	24.6	5.5	-56.7	105	6.71425
IV	15998680	15998701	TATGGAATAAAATTATGCAGC	1793	+	-238.7	-36.1	-202.6	-129.6	2	1
IV	15882897	15882918	TATGGAATCGCACGGTGTAGA	2519	+	185.5	131.1	54.4	52.6	143	7.15987
IV	14952803	14952824	TATGGACTTTTTAACTTGTTG	2738	-	65.6	-25.2	90.8	76	1	0
IV	14815663	14815684	TATGGAGAATGTATGTATTGT	1909	-	113.8	-54.4	168.2	58.7	23	4.52356
IV	15973138	15973159	TATGGAGTAGTATAACCAAAA	1987	+	-1.3	-50.1	48.8	122.8	6	2.58496
IV	14044492	14044513	TATGGAGTCGGTATATTTTGA	1401	-	103.8	8.9	94.9	28.2	77	6.26679
IV	5323995	5324016	TATGGATTCCAGAAAATTGTC	1088	-	13.8	13.8	4.44089e-15	-12.5	233	7.86419
IV	14356026	14356047	TATGGATTTTGGAGACATAAT	2193	-	-67.4	-42	-25.4	-16.7	18	4.16993
IV	14501086	14501107	TATGGCAATTATTATGGCAAG	1956	+	50	19.8	30.2	-43.5	1	0
IV	13678483	13678504	TATGGCTGATTTTGTAGTAAC	2444	+	12.4	14.3	-1.9	55	10	3.32193
IV	14419462	14419483	TATGGGTTTATTCAATTTACC	1650	+	97.1	-35	132.1	126.1	83	6.37504
IV	14101459	14101480	TATGGTAGAAATATTCCGACT	1535	+	20.1	-2.8	22.9	53.8	155	7.27612
IV	15995978	15995999	TATGGTATCAACATCAGGGAT	1336	-	-245.1	43.7	-288.8	-218.1	5	2.32193
IV	5442608	5442629	TATGGTATTGCCAGACAGAAC	1320	+	60.4	81.4	-21	-0.9	1	0
IV	14990218	14990239	TATGGTATTTCTCCCTCTGTG	1434	-	171.1	65.8	105.3	54.5	52	5.70044
IV	13903394	13903415	TATGGTCCCGGAATCAATCAG	2344	-	100.5	100.6	-0.1	-15.6	65	6.02237
IV	15393991	15394012	TATGGTGTTAACGAAATGTGG	1252	-	-290.3	59.7	-350	-234.9	1	0
IV	16028037	16028058	TATGGTGTTTACTTGAGTAAT	1939	-	-83.1	-9.9	-73.2	23.2	9	3.16993
[truncated: 8,097 more rows]
