# Supplementary material for: Comparative Epigenomics Reveals that RNA Polymerase II Pausing and Chromatin Domain Organization Control Nematode piRNA Biogenesis
Source: Dev Cell. 2019 Mar 25;48(6):793–810.e6. doi: 10.1016/j.devcel.2018.12.026 (PMC6436959; doi:10.1016/j.devcel.2018.12.026)
Supplement: Data S1. piRNA Annotations in Nematodes, Related to Figure 1 [file mmc6.zip]

Archive with 22 entries (22 files):
- pmu_piRNAs_motifs.bed.gz
- ccast_piRNAs_motifs_and_21Us.bed.gz
- csp26_piRNAs_motifs_and_21Us.bed.gz
- cbg_piRNAs_motifs_and_21Us.bed.gz
- hpoly_piRNAs_motifs_and_21Us.bed.gz
- ppac_piRNAs_motifs_and_21Us.bed.gz
- poxy_piRNAs_motifs_and_21Us.bed.gz
- oti_piRNAs_motifs_and_21Us.bed.gz
- csp31_piRNAs_motifs_and_21Us.bed.gz
- cma_piRNAs_motifs_and_21Us.bed.gz
- cdt_piRNAs_motifs_and_21Us.bed.gz
- crem_piRNAs_motifs_and_21Us.bed.gz
- cel_snpc4motifonly_21URNAs_195uniquesites.bed.gz
- cvir_piRNAs_motifs_and_21Us.bed.gz
- hco_piRNAs_motifs_and_21Us.bed.gz
- cel_piRNAs_motifs_and_21Us.bed.gz
- dpa_piRNAs_motifs_and_21Us.bed.gz
- csp32_piRNAs_motifs_and_21Us.bed.gz
- hpo_piRNAs_motifs_and_21Us.bed.gz
- psam_piRNAs_motifs_and_21Us.bed.gz
- cbn_piRNAs_motifs_and_21Us.bed.gz
- nbr_piRNAs_motifs_and_21Us.bed.gz
